# Supplementary material for: 1,5-Bis[2,6-bis­(2,4,6-triisopropyl­phen­yl)phen­yl]-2,3,4,6,7-penta­tellura-1,5-di­stannabicyclo­[3.1.1]hepta­ne
Source: Acta Crystallogr Sect E Struct Rep Online. 2010 Jul 3;66(Pt 8):m885–6. doi: 10.1107/S1600536810025729 (PMC3007470; doi:10.1107/S1600536810025729)
Supplement: Supplementary file 1 [file e-66-0m885-sup1.cif]

##############################################################################
###                                                                        ###
###        Electronic paper (Acta Crystallographica Section E)             ###
###                                                                        ###
##############################################################################
#                                                                            #
# This CIF contains the data in a paper accepted for publication in Acta     #
# Crystallographica Section E. It conforms to the requirements of Notes      #
# for Authors for Section E, and has been peer reviewed under the auspices   #
# of the IUCr Commission on Journals.                                        #
#                                                                            #
# Full details of the Crystallographic Information File format               #
# are given in the paper "The Crystallographic Information File (CIF):       #
# a New Standard Archive File for Crystallography" by S. R. Hall, F. H.      #
# Allen and I. D. Brown [Acta Cryst. (1991), A47, 655-685].                  #
#                                                                            #
# The current version of the core CIF dictionary is obtainable from          #
# ftp://ftp.iucr.org/pub/cif_core.dic. The current version number is 2.4.    #
#                                                                            #
# Software is freely available for graphical display of the structure(s) in  #
# this CIF.  For information consult the CIF home page http://www.iucr.org/  #
# cif/home.html                                                              #
#                                                                            #
# This file may be used for bona fide research purposes within the           #
# scientific community so long as proper attribution is given to the journal # 
# article from which it was obtained.                                        #
#                                                                            #
##############################################################################
                                             
data_global
_audit_creation_method     SHELXL-97
_journal_date_recd_electronic     2010-06-22
_journal_date_accepted     2010-06-30
_journal_name_full     'Acta Crystallographica, Section E'
_journal_year     2010
_journal_volume     66
_journal_issue      8
_journal_page_first     m885
_journal_page_last     m886
_journal_paper_category     QM
_journal_coeditor_code     FJ2324
_publ_contact_author_name     'Prof. Dr. Masaichi Saito'
_publ_contact_author_address
; Department of Chemistry, Graduate School of Science and Engineering,
Saitama University
Shimo-okubo, Saitama-city, Saitama 338-8570 Japan
;
_publ_contact_author_email     masaichi@chem.saitama-u.ac.jp
_publ_contact_author_fax     '81 48 858 3700'
_publ_contact_author_phone     '81 48 858 3698'
_publ_section_title
;\
1,5-Bis[2,6-bis(2,4,6-triisopropylphenyl)phenyl]-2,3,4,6,7-pentatellura-1,5-\
distannabicyclo[3.1.1]heptane
;
loop_
    _publ_author_name
    _publ_author_footnote
    _publ_author_address
    'Masaichi Saito' .
;
Department of Chemistry, Graduate School of Science and Engineering,
Saitama University Shimo-okubo, Saitama-city, Saitama 338-8570
Japan
;
    'Hizuru Hashimoto' .
;
Department of Chemistry, Graduate School of Science and Engineering,
Saitama University Shimo-okubo, Saitama-city, Saitama 338-8570
Japan
;
    'Tomoyuki Tajima' .
;
Department of Chemistry, Graduate School of Science and Engineering,
Saitama University Shimo-okubo, Saitama-city, Saitama 338-8570
Japan
;
data_I
_audit_creation_method     SHELXL-97
_chemical_name_systematic
;
1,5-Bis[2,6-bis(2,4,6-triisopropylphenyl)phenyl]-2,3,4,6,7-pentatellura-
1,5-distannabicyclo[3.1.1]heptane
;
_chemical_name_common     ?
_chemical_formula_moiety     'C72 H98 Sn2 Te5'
_chemical_formula_sum     'C72 H98 Sn2 Te5'
_chemical_formula_iupac     '[Sn2 (C72 H98) Te2 (Te3)]'
_chemical_formula_weight     1838.92
_chemical_melting_point     ?
_symmetry_cell_setting     monoclinic
_symmetry_space_group_name_H-M     'C 2/c'
_symmetry_space_group_name_Hall     '-C 2yc'
loop_
    _symmetry_equiv_pos_as_xyz
    'x, y, z'
    '-x, y, -z+1/2'
    'x+1/2, y+1/2, z'
    '-x+1/2, y+1/2, -z+1/2'
    '-x, -y, -z'
    'x, -y, z-1/2'
    '-x+1/2, -y+1/2, -z'
    'x+1/2, -y+1/2, z-1/2'
_cell_length_a     24.370(4)
_cell_length_b     11.2673(19)
_cell_length_c     26.620(4)
_cell_angle_alpha     90.00
_cell_angle_beta     96.430(4)
_cell_angle_gamma     90.00
_cell_volume     7263(2)
_cell_formula_units_Z     4
_cell_measurement_reflns_used     5522
_cell_measurement_theta_min     2.17
_cell_measurement_theta_max     25.77
_cell_measurement_temperature     103(2)
_exptl_crystal_description     cubic
_exptl_crystal_colour     red
_exptl_crystal_size_max     0.15
_exptl_crystal_size_mid     0.15
_exptl_crystal_size_min     0.05
_exptl_crystal_density_diffrn     1.682
_exptl_crystal_density_meas     ?
_exptl_crystal_density_method     'not measured'
_exptl_crystal_F_000     3560
_exptl_absorpt_coefficient_mu     2.694
_exptl_absorpt_correction_type     multi-scan
_exptl_absorpt_process_details
;
SADABS; (Sheldrick, 1996)
;
_exptl_absorpt_correction_T_min     0.674
_exptl_absorpt_correction_T_max     0.874
_exptl_special_details
;
;
_diffrn_ambient_temperature     103(2)
_diffrn_radiation_type     MoK\a
_diffrn_radiation_wavelength     0.71073
_diffrn_radiation_source     'fine-focus sealed tube'
_diffrn_radiation_monochromator     graphite
_diffrn_measurement_device_type     'Bruker APEX CCD area-detector'
_diffrn_measurement_method     '\f and \w and omega scans'
_diffrn_detector_area_resol_mean     ?
_diffrn_reflns_number     26082
_diffrn_reflns_av_R_equivalents     0.0518
_diffrn_reflns_av_sigmaI/netI     0.0581
_diffrn_reflns_theta_min     1.54
_diffrn_reflns_theta_max     27.96
_diffrn_reflns_theta_full     27.96
_diffrn_measured_fraction_theta_max     0.993
_diffrn_measured_fraction_theta_full     0.993
_diffrn_reflns_limit_h_min     -31
_diffrn_reflns_limit_h_max     32
_diffrn_reflns_limit_k_min     -14
_diffrn_reflns_limit_k_max     14
_diffrn_reflns_limit_l_min     -35
_diffrn_reflns_limit_l_max     22
_refine_special_details
;
Refinement of <i>F</i>^2^ against ALL reflections. The weighted <i>R</i>-factor
<i>wR</i> and goodness of fit <i>S</i> are based on <i>F</i>^2^, conventional
<i>R</i>-factors <i>R</i> are based on <i>F</i>, with <i>F</i> set to zero for
negative <i>F</i>^2^. The threshold expression of <i>F</i>^2^ >
\s(<i>F</i>^2^) is used only for calculating <i>R</i>-factors(gt) <i>etc</i>.
and is not relevant to the choice of reflections for refinement.
<i>R</i>-factors based on <i>F</i>^2^ are statistically about twice as large
as those based on <i>F</i>, and <i>R</i>- factors based on ALL data will be
even larger.
;
_reflns_number_total     8733
_reflns_number_gt     6697
_reflns_threshold_expression     I>2\s(I)
_refine_ls_structure_factor_coef     Fsqd
_refine_ls_matrix_type     full
_refine_ls_R_factor_all     0.0776
_refine_ls_R_factor_gt     0.0589
_refine_ls_wR_factor_gt     0.1429
_refine_ls_wR_factor_ref     0.1534
_refine_ls_goodness_of_fit_ref     1.063
_refine_ls_restrained_S_all     1.063
_refine_ls_number_reflns     8733
_refine_ls_number_parameters     383
_refine_ls_number_restraints     0
_refine_ls_hydrogen_treatment     constr
_refine_ls_weighting_scheme     calc
_refine_ls_weighting_details
        'calc w=1/[\s^2^(Fo^2^)+(0.0699P)^2^+38.0368P] where P=(Fo^2^+2Fc^2^)/3'
_atom_sites_solution_hydrogens     geom
_atom_sites_solution_primary     direct
_atom_sites_solution_secondary     difmap
_refine_ls_shift/su_max     0.002
_refine_ls_shift/su_mean     0.000
_refine_diff_density_max     2.827
_refine_diff_density_min     -1.078
_refine_ls_extinction_method     none
_refine_ls_extinction_coef     ?
loop_
    _atom_type_symbol
    _atom_type_description
    _atom_type_scat_dispersion_real
    _atom_type_scat_dispersion_imag
    _atom_type_scat_source
    'C' 'C' 0.0033 0.0016
                         'International Tables Vol C Tables 4.2.6.8 and 6.1.1.4'
    'H' 'H' 0.0000 0.0000
                         'International Tables Vol C Tables 4.2.6.8 and 6.1.1.4'
    'O' 'O' 0.0106 0.0060
                         'International Tables Vol C Tables 4.2.6.8 and 6.1.1.4'
    'Sn' 'Sn' -0.6537 1.4246
                         'International Tables Vol C Tables 4.2.6.8 and 6.1.1.4'
    'Te' 'Te' -0.5308 1.6751
                         'International Tables Vol C Tables 4.2.6.8 and 6.1.1.4'
_computing_data_collection     'SMART (Bruker, 2000)'
_computing_cell_refinement     'SAINT (Bruker, 2000)'
_computing_data_reduction     'SAINT (Bruker, 2000)'
_computing_structure_solution     'SHELXS97 (Sheldrick, 2008)'
_computing_structure_refinement     'SHELXL97 (Sheldrick, 2008)'
_computing_molecular_graphics     'SHELXTL (Sheldrick, 2008)'
_computing_publication_material     'SHELXTL (Sheldrick, 2008)'
loop_
    _atom_site_type_symbol
    _atom_site_label
    _atom_site_fract_x
    _atom_site_fract_y
    _atom_site_fract_z
    _atom_site_U_iso_or_equiv
    _atom_site_adp_type
    _atom_site_calc_flag
    _atom_site_refinement_flags
    _atom_site_occupancy
    _atom_site_disorder_assembly
    _atom_site_disorder_group
    Sn Sn1 1.007086(16) 0.69265(4) 0.184873(14) 0.02940(12) Uani d . 1 . .
    C C1 1.0110(2) 0.7739(5) 0.1112(2) 0.0260(11) Uani d . 1 . .
    C C2 0.9642(2) 0.7727(5) 0.0750(2) 0.0265(11) Uani d . 1 . .
    C C3 0.9697(2) 0.8135(6) 0.0266(2) 0.0336(13) Uani d . 1 . .
    H H1 0.9387 0.8151 0.0028 0.040 Uiso calc R 1 . .
    C C4 1.0197(2) 0.8516(6) 0.0128(2) 0.0354(13) Uani d . 1 . .
    H H2 1.0229 0.8749 -0.0202 0.042 Uiso calc R 1 . .
    C C5 1.0650(2) 0.8546(6) 0.0492(2) 0.0340(12) Uani d . 1 . .
    H H3 1.0987 0.8818 0.0403 0.041 Uiso calc R 1 . .
    C C6 1.0615(2) 0.8182(5) 0.0981(2) 0.0271(11) Uani d . 1 . .
    C C7 0.9070(2) 0.7350(5) 0.0846(2) 0.0283(11) Uani d . 1 . .
    C C8 0.8878(2) 0.6205(6) 0.0715(2) 0.0346(13) Uani d . 1 . .
    C C9 0.8325(2) 0.5928(6) 0.0734(2) 0.0372(13) Uani d . 1 . .
    H H46 0.8202 0.5169 0.0641 0.045 Uiso calc R 1 . .
    C C10 0.7953(2) 0.6740(6) 0.0884(2) 0.0346(13) Uani d . 1 . .
    C C11 0.8147(2) 0.7856(6) 0.1025(2) 0.0344(13) Uani d . 1 . .
    H H47 0.7902 0.8404 0.1136 0.041 Uiso calc R 1 . .
    C C12 0.8699(2) 0.8198(5) 0.1008(2) 0.0303(12) Uani d . 1 . .
    C C13 1.1112(2) 0.8364(5) 0.1365(2) 0.0288(11) Uani d . 1 . .
    C C14 1.1144(2) 0.9396(5) 0.1662(2) 0.0299(12) Uani d . 1 . .
    C C15 1.1620(2) 0.9601(5) 0.1993(2) 0.0350(13) Uani d . 1 . .
    H H48 1.1643 1.0287 0.2189 0.042 Uiso calc R 1 . .
    C C16 1.2062(2) 0.8807(6) 0.2038(2) 0.0360(13) Uani d . 1 . .
    C C17 1.2022(3) 0.7810(6) 0.1740(2) 0.0384(14) Uani d . 1 . .
    H H49 1.2316 0.7277 0.1767 0.046 Uiso calc R 1 . .
    C C18 1.1559(2) 0.7561(5) 0.1399(2) 0.0318(12) Uani d . 1 . .
    C C19 0.9260(3) 0.5259(6) 0.0516(3) 0.0446(16) Uani d . 1 . .
    H H4 0.9639 0.5430 0.0661 0.054 Uiso calc R 1 . .
    C C20 0.9122(4) 0.4004(7) 0.0665(4) 0.072(3) Uani d . 1 . .
    H H5 0.8792 0.3745 0.0465 0.108 Uiso calc R 1 . .
    H H6 0.9066 0.3987 0.1017 0.108 Uiso calc R 1 . .
    H H7 0.9422 0.3485 0.0609 0.108 Uiso calc R 1 . .
    C C21 0.9239(3) 0.5351(8) -0.0063(3) 0.065(2) Uani d . 1 . .
    H H8 0.9431 0.4689 -0.0188 0.097 Uiso calc R 1 . .
    H H9 0.9411 0.6076 -0.0150 0.097 Uiso calc R 1 . .
    H H10 0.8861 0.5343 -0.0211 0.097 Uiso calc R 1 . .
    C C22 0.7339(2) 0.6469(7) 0.0878(3) 0.0444(16) Uani d . 1 . .
    H H11 0.7237 0.6643 0.1216 0.053 Uiso calc R 1 . .
    C C23 0.7193(3) 0.5164(8) 0.0763(3) 0.061(2) Uani d . 1 . .
    H H12 0.7264 0.4980 0.0424 0.091 Uiso calc R 1 . .
    H H13 0.6809 0.5034 0.0796 0.091 Uiso calc R 1 . .
    H H14 0.7414 0.4662 0.0996 0.091 Uiso calc R 1 . .
    C C24 0.6994(3) 0.7283(8) 0.0504(3) 0.058(2) Uani d . 1 . .
    H H15 0.7079 0.8097 0.0586 0.088 Uiso calc R 1 . .
    H H16 0.6608 0.7142 0.0525 0.088 Uiso calc R 1 . .
    H H17 0.7077 0.7119 0.0167 0.088 Uiso calc R 1 . .
    C C25 0.8866(2) 0.9482(6) 0.1111(3) 0.0393(14) Uani d . 1 . .
    H H18 0.9266 0.9502 0.1205 0.047 Uiso calc R 1 . .
    C C26 0.8593(3) 1.0083(7) 0.1533(3) 0.0543(18) Uani d . 1 . .
    H H19 0.8206 1.0184 0.1428 0.081 Uiso calc R 1 . .
    H H20 0.8760 1.0845 0.1605 0.081 Uiso calc R 1 . .
    H H21 0.8642 0.9599 0.1832 0.081 Uiso calc R 1 . .
    C C27 0.8735(4) 1.0224(7) 0.0632(3) 0.065(2) Uani d . 1 . .
    H H22 0.8907 0.9871 0.0361 0.097 Uiso calc R 1 . .
    H H23 0.8874 1.1015 0.0692 0.097 Uiso calc R 1 . .
    H H24 0.8343 1.0253 0.0542 0.097 Uiso calc R 1 . .
    C C28 1.0677(3) 1.0297(6) 0.1614(3) 0.0415(15) Uani d . 1 . .
    H H25 1.0338 0.9877 0.1485 0.050 Uiso calc R 1 . .
    C C29 1.0769(4) 1.1262(8) 0.1243(3) 0.065(2) Uani d . 1 . .
    H H26 1.0460 1.1795 0.1213 0.098 Uiso calc R 1 . .
    H H27 1.0807 1.0916 0.0919 0.098 Uiso calc R 1 . .
    H H28 1.1099 1.1691 0.1360 0.098 Uiso calc R 1 . .
    C C30 1.0580(5) 1.0847(8) 0.2109(4) 0.084(3) Uani d . 1 . .
    H H29 1.0472 1.0244 0.2332 0.127 Uiso calc R 1 . .
    H H30 1.0293 1.1431 0.2054 0.127 Uiso calc R 1 . .
    H H31 1.0914 1.1219 0.2257 0.127 Uiso calc R 1 . .
    C C31 1.2573(3) 0.9054(7) 0.2400(3) 0.0487(17) Uani d . 1 . .
    H H32 1.2483 0.9709 0.2619 0.058 Uiso calc R 1 . .
    C C32 1.2743(4) 0.8040(8) 0.2731(4) 0.084(3) Uani d . 1 . .
    H H33 1.2426 0.7728 0.2871 0.126 Uiso calc R 1 . .
    H H34 1.3012 0.8298 0.3000 0.126 Uiso calc R 1 . .
    H H35 1.2900 0.7434 0.2538 0.126 Uiso calc R 1 . .
    C C33 1.3037(4) 0.9467(13) 0.2120(4) 0.120(5) Uani d . 1 . .
    H H36 1.3350 0.9664 0.2357 0.180 Uiso calc R 1 . .
    H H37 1.2923 1.0156 0.1923 0.180 Uiso calc R 1 . .
    H H38 1.3137 0.8847 0.1900 0.180 Uiso calc R 1 . .
    C C34 1.1559(2) 0.6477(6) 0.1064(2) 0.0397(14) Uani d . 1 . .
    H H39 1.1186 0.6386 0.0887 0.048 Uiso calc R 1 . .
    C C35 1.1966(4) 0.6647(9) 0.0658(3) 0.069(2) Uani d . 1 . .
    H H40 1.1864 0.7342 0.0461 0.103 Uiso calc R 1 . .
    H H41 1.1951 0.5964 0.0441 0.103 Uiso calc R 1 . .
    H H42 1.2335 0.6739 0.0823 0.103 Uiso calc R 1 . .
    C C36 1.1702(3) 0.5341(7) 0.1362(3) 0.060(2) Uani d . 1 . .
    H H43 1.2066 0.5411 0.1540 0.090 Uiso calc R 1 . .
    H H44 1.1692 0.4681 0.1133 0.090 Uiso calc R 1 . .
    H H45 1.1439 0.5217 0.1599 0.090 Uiso calc R 1 . .
    Te Te1 1.00205(8) 0.44204(12) 0.17458(6) 0.0665(4) Uani d P 0.50 . 1
    Te Te2 1.04546(5) 0.38902(9) 0.26993(4) 0.0605(3) Uani d P 0.50 . 1
    Te Te3 0.96724(6) 0.45635(12) 0.32712(5) 0.0521(3) Uani d P 0.50 . 1
    Te Te4 0.916196(16) 0.73879(4) 0.233347(15) 0.04013(13) Uani d . 1 . .
loop_
    _atom_site_aniso_label
    _atom_site_aniso_U_11
    _atom_site_aniso_U_22
    _atom_site_aniso_U_33
    _atom_site_aniso_U_12
    _atom_site_aniso_U_13
    _atom_site_aniso_U_23
    Sn1 0.0337(2) 0.0306(2) 0.02381(19) 0.00283(16) 0.00285(14) -0.00094(15)
    C1 0.021(2) 0.030(3) 0.027(3) 0.001(2) 0.005(2) -0.001(2)
    C2 0.023(3) 0.029(3) 0.027(3) -0.001(2) 0.002(2) -0.005(2)
    C3 0.026(3) 0.046(4) 0.028(3) 0.001(2) -0.002(2) 0.003(2)
    C4 0.033(3) 0.052(4) 0.022(3) 0.001(3) 0.006(2) 0.005(2)
    C5 0.023(3) 0.041(3) 0.039(3) 0.001(2) 0.008(2) 0.002(3)
    C6 0.025(2) 0.032(3) 0.025(3) 0.002(2) 0.001(2) -0.002(2)
    C7 0.019(2) 0.037(3) 0.027(3) -0.003(2) -0.003(2) -0.001(2)
    C8 0.031(3) 0.037(3) 0.036(3) -0.004(2) 0.001(2) -0.006(2)
    C9 0.033(3) 0.040(3) 0.038(3) -0.009(3) 0.002(2) -0.002(3)
    C10 0.026(3) 0.048(4) 0.030(3) -0.008(2) 0.004(2) 0.001(3)
    C11 0.022(3) 0.049(4) 0.032(3) 0.000(2) 0.004(2) -0.001(3)
    C12 0.028(3) 0.034(3) 0.030(3) -0.002(2) 0.006(2) 0.001(2)
    C13 0.022(2) 0.036(3) 0.028(3) 0.002(2) 0.001(2) -0.002(2)
    C14 0.026(3) 0.030(3) 0.035(3) -0.004(2) 0.007(2) -0.003(2)
    C15 0.037(3) 0.029(3) 0.039(3) -0.008(2) 0.005(2) -0.007(2)
    C16 0.031(3) 0.043(4) 0.032(3) -0.006(3) -0.005(2) 0.000(3)
    C17 0.031(3) 0.038(3) 0.043(4) 0.002(3) -0.005(3) -0.006(3)
    C18 0.027(3) 0.034(3) 0.033(3) -0.003(2) 0.000(2) -0.005(2)
    C19 0.034(3) 0.043(4) 0.056(4) -0.001(3) 0.000(3) -0.016(3)
    C20 0.070(6) 0.047(5) 0.099(7) 0.002(4) 0.004(5) -0.020(5)
    C21 0.052(4) 0.079(6) 0.064(5) -0.004(4) 0.010(4) -0.038(4)
    C22 0.028(3) 0.064(5) 0.041(4) -0.013(3) 0.007(3) -0.002(3)
    C23 0.046(4) 0.069(5) 0.067(5) -0.028(4) 0.009(4) -0.001(4)
    C24 0.028(3) 0.084(6) 0.063(5) -0.007(3) 0.002(3) 0.014(4)
    C25 0.027(3) 0.034(3) 0.056(4) 0.000(2) 0.000(3) -0.006(3)
    C26 0.069(5) 0.044(4) 0.051(4) 0.009(4) 0.010(4) -0.008(3)
    C27 0.086(6) 0.046(4) 0.068(5) -0.010(4) 0.033(5) 0.006(4)
    C28 0.028(3) 0.034(3) 0.063(4) -0.001(2) 0.008(3) -0.006(3)
    C29 0.073(5) 0.063(5) 0.062(5) 0.029(4) 0.019(4) 0.013(4)
    C30 0.121(8) 0.071(6) 0.071(6) 0.053(6) 0.056(6) 0.016(5)
    C31 0.047(4) 0.050(4) 0.044(4) -0.008(3) -0.019(3) -0.006(3)
    C32 0.090(7) 0.065(6) 0.083(7) -0.009(5) -0.054(6) 0.005(5)
    C33 0.061(6) 0.193(15) 0.096(8) -0.067(8) -0.038(6) 0.023(8)
    C34 0.032(3) 0.042(4) 0.043(3) 0.008(3) -0.008(3) -0.013(3)
    C35 0.065(5) 0.084(7) 0.058(5) 0.004(5) 0.012(4) -0.029(4)
    C36 0.066(5) 0.042(4) 0.068(5) 0.019(4) -0.012(4) -0.012(4)
    Te1 0.0993(12) 0.0416(7) 0.0590(7) -0.0035(8) 0.0109(9) -0.0131(5)
    Te2 0.0729(7) 0.0377(5) 0.0718(7) 0.0111(5) 0.0123(5) 0.0035(5)
    Te3 0.0616(7) 0.0397(6) 0.0553(7) -0.0085(6) 0.0081(6) 0.0060(5)
    Te4 0.0296(2) 0.0599(3) 0.0308(2) -0.00078(18) 0.00283(15) 0.00159(18)
_geom_special_details
;
All e.s.d.'s (except the e.s.d. in the dihedral angle between two l.s. planes)
are estimated using the full covariance matrix. The cell e.s.d.'s are taken
into account individually in the estimation of e.s.d.'s in distances, angles
and torsion angles; correlations between e.s.d.'s in cell parameters are only
used when they are defined by crystal symmetry. An approximate (isotropic)
treatment of cell e.s.d.'s is used for estimating e.s.d.'s involving l.s.
planes.
;
loop_
    _geom_bond_atom_site_label_1
    _geom_bond_atom_site_label_2
    _geom_bond_site_symmetry_2
    _geom_bond_distance
    _geom_bond_publ_flag
    Sn1 C1 . 2.175(5) ?
    Sn1 Te4 . 2.7353(7) yes
    Sn1 Te4 2_755 2.7556(6) ?
    Sn1 Te3 2_755 2.7617(14) yes
    Sn1 Te1 . 2.8383(15) yes
    C1 C6 . 1.408(7) ?
    C1 C2 . 1.410(7) ?
    C2 C3 . 1.387(8) ?
    C2 C7 . 1.506(7) ?
    C3 C4 . 1.380(8) ?
    C3 H1 . 0.9300 ?
    C4 C5 . 1.385(8) ?
    C4 H2 . 0.9300 ?
    C5 C6 . 1.378(8) ?
    C5 H3 . 0.9300 ?
    C6 C13 . 1.510(7) ?
    C7 C8 . 1.403(8) ?
    C7 C12 . 1.416(8) ?
    C8 C9 . 1.390(8) ?
    C8 C19 . 1.546(9) ?
    C9 C10 . 1.380(9) ?
    C9 H46 . 0.9300 ?
    C10 C11 . 1.379(9) ?
    C10 C22 . 1.525(8) ?
    C11 C12 . 1.405(8) ?
    C11 H47 . 0.9300 ?
    C12 C25 . 1.520(8) ?
    C13 C14 . 1.404(8) ?
    C13 C18 . 1.411(8) ?
    C14 C15 . 1.394(8) ?
    C14 C28 . 1.521(8) ?
    C15 C16 . 1.395(9) ?
    C15 H48 . 0.9300 ?
    C16 C17 . 1.373(9) ?
    C16 C31 . 1.513(8) ?
    C17 C18 . 1.396(8) ?
    C17 H49 . 0.9300 ?
    C18 C34 . 1.512(8) ?
    C19 C20 . 1.516(11) ?
    C19 C21 . 1.540(11) ?
    C19 H4 . 0.9800 ?
    C20 H5 . 0.9600 ?
    C20 H6 . 0.9600 ?
    C20 H7 . 0.9600 ?
    C21 H8 . 0.9600 ?
    C21 H9 . 0.9600 ?
    C21 H10 . 0.9600 ?
    C22 C24 . 1.535(10) ?
    C22 C23 . 1.536(11) ?
    C22 H11 . 0.9800 ?
    C23 H12 . 0.9600 ?
    C23 H13 . 0.9600 ?
    C23 H14 . 0.9600 ?
    C24 H15 . 0.9600 ?
    C24 H16 . 0.9600 ?
    C24 H17 . 0.9600 ?
    C25 C26 . 1.526(9) ?
    C25 C27 . 1.529(11) ?
    C25 H18 . 0.9800 ?
    C26 H19 . 0.9600 ?
    C26 H20 . 0.9600 ?
    C26 H21 . 0.9600 ?
    C27 H22 . 0.9600 ?
    C27 H23 . 0.9600 ?
    C27 H24 . 0.9600 ?
    C28 C30 . 1.497(11) ?
    C28 C29 . 1.503(10) ?
    C28 H25 . 0.9800 ?
    C29 H26 . 0.9600 ?
    C29 H27 . 0.9600 ?
    C29 H28 . 0.9600 ?
    C30 H29 . 0.9600 ?
    C30 H30 . 0.9600 ?
    C30 H31 . 0.9600 ?
    C31 C32 . 1.473(11) ?
    C31 C33 . 1.497(13) ?
    C31 H32 . 0.9800 ?
    C32 H33 . 0.9600 ?
    C32 H34 . 0.9600 ?
    C32 H35 . 0.9600 ?
    C33 H36 . 0.9600 ?
    C33 H37 . 0.9600 ?
    C33 H38 . 0.9600 ?
    C34 C36 . 1.524(10) ?
    C34 C35 . 1.559(11) ?
    C34 H39 . 0.9800 ?
    C35 H40 . 0.9600 ?
    C35 H41 . 0.9600 ?
    C35 H42 . 0.9600 ?
    C36 H43 . 0.9600 ?
    C36 H44 . 0.9600 ?
    C36 H45 . 0.9600 ?
    Te1 Te3 2_755 0.7720(15) ?
    Te1 Te2 2_755 2.065(2) ?
    Te1 Te2 . 2.705(2) yes
    Te2 Te1 2_755 2.065(2) ?
    Te2 Te2 2_755 2.347(2) ?
    Te2 Te3 2_755 2.6770(19) ?
    Te2 Te3 . 2.6792(18) yes
    Te3 Te1 2_755 0.7720(15) ?
    Te3 Te2 2_755 2.6770(19) ?
    Te3 Sn1 2_755 2.7617(14) ?
    Te4 Sn1 2_755 2.7556(6) ?
loop_
    _geom_angle_atom_site_label_1
    _geom_angle_atom_site_label_2
    _geom_angle_atom_site_label_3
    _geom_angle_site_symmetry_1
    _geom_angle_site_symmetry_3
    _geom_angle
    _geom_angle_publ_flag
    C1 Sn1 Te4 . . 117.69(14) yes
    C1 Sn1 Te4 . 2_755 122.56(14) yes
    Te4 Sn1 Te4 . 2_755 96.03(2) yes
    C1 Sn1 Te3 . 2_755 105.56(15) ?
    Te4 Sn1 Te3 . 2_755 116.34(3) ?
    Te4 Sn1 Te3 2_755 2_755 97.51(3) ?
    C1 Sn1 Te1 . . 109.72(15) ?
    Te4 Sn1 Te1 . . 101.89(4) ?
    Te4 Sn1 Te1 2_755 . 106.39(4) ?
    Te3 Sn1 Te1 2_755 . 15.77(3) ?
    C6 C1 C2 . . 119.7(5) ?
    C6 C1 Sn1 . . 120.1(4) ?
    C2 C1 Sn1 . . 120.0(4) ?
    C3 C2 C1 . . 118.5(5) ?
    C3 C2 C7 . . 116.0(5) ?
    C1 C2 C7 . . 125.4(5) ?
    C4 C3 C2 . . 122.0(5) ?
    C4 C3 H1 . . 119.0 ?
    C2 C3 H1 . . 119.0 ?
    C3 C4 C5 . . 118.8(5) ?
    C3 C4 H2 . . 120.6 ?
    C5 C4 H2 . . 120.6 ?
    C6 C5 C4 . . 121.5(5) ?
    C6 C5 H3 . . 119.2 ?
    C4 C5 H3 . . 119.2 ?
    C5 C6 C1 . . 119.3(5) ?
    C5 C6 C13 . . 117.9(5) ?
    C1 C6 C13 . . 122.6(5) ?
    C8 C7 C12 . . 119.3(5) ?
    C8 C7 C2 . . 120.4(5) ?
    C12 C7 C2 . . 119.8(5) ?
    C9 C8 C7 . . 119.7(6) ?
    C9 C8 C19 . . 118.7(5) ?
    C7 C8 C19 . . 121.6(5) ?
    C10 C9 C8 . . 122.2(6) ?
    C10 C9 H46 . . 118.9 ?
    C8 C9 H46 . . 118.9 ?
    C11 C10 C9 . . 117.9(5) ?
    C11 C10 C22 . . 119.4(6) ?
    C9 C10 C22 . . 122.7(6) ?
    C10 C11 C12 . . 122.7(6) ?
    C10 C11 H47 . . 118.6 ?
    C12 C11 H47 . . 118.6 ?
    C11 C12 C7 . . 118.2(5) ?
    C11 C12 C25 . . 119.5(5) ?
    C7 C12 C25 . . 122.0(5) ?
    C14 C13 C18 . . 120.1(5) ?
    C14 C13 C6 . . 119.0(5) ?
    C18 C13 C6 . . 120.8(5) ?
    C15 C14 C13 . . 118.9(5) ?
    C15 C14 C28 . . 120.3(5) ?
    C13 C14 C28 . . 120.8(5) ?
    C14 C15 C16 . . 121.8(5) ?
    C14 C15 H48 . . 119.1 ?
    C16 C15 H48 . . 119.1 ?
    C17 C16 C15 . . 118.1(5) ?
    C17 C16 C31 . . 121.2(6) ?
    C15 C16 C31 . . 120.7(6) ?
    C16 C17 C18 . . 122.7(6) ?
    C16 C17 H49 . . 118.7 ?
    C18 C17 H49 . . 118.7 ?
    C17 C18 C13 . . 118.4(5) ?
    C17 C18 C34 . . 119.5(5) ?
    C13 C18 C34 . . 122.1(5) ?
    C20 C19 C21 . . 109.9(6) ?
    C20 C19 C8 . . 113.2(6) ?
    C21 C19 C8 . . 110.1(6) ?
    C20 C19 H4 . . 107.8 ?
    C21 C19 H4 . . 107.8 ?
    C8 C19 H4 . . 107.8 ?
    C19 C20 H5 . . 109.5 ?
    C19 C20 H6 . . 109.5 ?
    H5 C20 H6 . . 109.5 ?
    C19 C20 H7 . . 109.5 ?
    H5 C20 H7 . . 109.5 ?
    H6 C20 H7 . . 109.5 ?
    C19 C21 H8 . . 109.5 ?
    C19 C21 H9 . . 109.5 ?
    H8 C21 H9 . . 109.5 ?
    C19 C21 H10 . . 109.5 ?
    H8 C21 H10 . . 109.5 ?
    H9 C21 H10 . . 109.5 ?
    C10 C22 C24 . . 110.7(5) ?
    C10 C22 C23 . . 113.5(6) ?
    C24 C22 C23 . . 110.1(6) ?
    C10 C22 H11 . . 107.4 ?
    C24 C22 H11 . . 107.4 ?
    C23 C22 H11 . . 107.4 ?
    C22 C23 H12 . . 109.5 ?
    C22 C23 H13 . . 109.5 ?
    H12 C23 H13 . . 109.5 ?
    C22 C23 H14 . . 109.5 ?
    H12 C23 H14 . . 109.5 ?
    H13 C23 H14 . . 109.5 ?
    C22 C24 H15 . . 109.5 ?
    C22 C24 H16 . . 109.5 ?
    H15 C24 H16 . . 109.5 ?
    C22 C24 H17 . . 109.5 ?
    H15 C24 H17 . . 109.5 ?
    H16 C24 H17 . . 109.5 ?
    C12 C25 C26 . . 115.2(6) ?
    C12 C25 C27 . . 110.1(6) ?
    C26 C25 C27 . . 107.7(6) ?
    C12 C25 H18 . . 107.9 ?
    C26 C25 H18 . . 107.9 ?
    C27 C25 H18 . . 107.9 ?
    C25 C26 H19 . . 109.5 ?
    C25 C26 H20 . . 109.5 ?
    H19 C26 H20 . . 109.5 ?
    C25 C26 H21 . . 109.5 ?
    H19 C26 H21 . . 109.5 ?
    H20 C26 H21 . . 109.5 ?
    C25 C27 H22 . . 109.5 ?
    C25 C27 H23 . . 109.5 ?
    H22 C27 H23 . . 109.5 ?
    C25 C27 H24 . . 109.5 ?
    H22 C27 H24 . . 109.5 ?
    H23 C27 H24 . . 109.5 ?
    C30 C28 C29 . . 109.2(6) ?
    C30 C28 C14 . . 113.1(6) ?
    C29 C28 C14 . . 111.9(5) ?
    C30 C28 H25 . . 107.5 ?
    C29 C28 H25 . . 107.5 ?
    C14 C28 H25 . . 107.5 ?
    C28 C29 H26 . . 109.5 ?
    C28 C29 H27 . . 109.5 ?
    H26 C29 H27 . . 109.5 ?
    C28 C29 H28 . . 109.5 ?
    H26 C29 H28 . . 109.5 ?
    H27 C29 H28 . . 109.5 ?
    C28 C30 H29 . . 109.5 ?
    C28 C30 H30 . . 109.5 ?
    H29 C30 H30 . . 109.5 ?
    C28 C30 H31 . . 109.5 ?
    H29 C30 H31 . . 109.5 ?
    H30 C30 H31 . . 109.5 ?
    C32 C31 C33 . . 111.2(9) ?
    C32 C31 C16 . . 113.2(6) ?
    C33 C31 C16 . . 110.8(6) ?
    C32 C31 H32 . . 107.1 ?
    C33 C31 H32 . . 107.1 ?
    C16 C31 H32 . . 107.1 ?
    C31 C32 H33 . . 109.5 ?
    C31 C32 H34 . . 109.5 ?
    H33 C32 H34 . . 109.5 ?
    C31 C32 H35 . . 109.5 ?
    H33 C32 H35 . . 109.5 ?
    H34 C32 H35 . . 109.5 ?
    C31 C33 H36 . . 109.5 ?
    C31 C33 H37 . . 109.5 ?
    H36 C33 H37 . . 109.5 ?
    C31 C33 H38 . . 109.5 ?
    H36 C33 H38 . . 109.5 ?
    H37 C33 H38 . . 109.5 ?
    C18 C34 C36 . . 112.8(6) ?
    C18 C34 C35 . . 110.5(6) ?
    C36 C34 C35 . . 109.6(6) ?
    C18 C34 H39 . . 107.9 ?
    C36 C34 H39 . . 107.9 ?
    C35 C34 H39 . . 107.9 ?
    C34 C35 H40 . . 109.5 ?
    C34 C35 H41 . . 109.5 ?
    H40 C35 H41 . . 109.5 ?
    C34 C35 H42 . . 109.5 ?
    H40 C35 H42 . . 109.5 ?
    H41 C35 H42 . . 109.5 ?
    C34 C36 H43 . . 109.5 ?
    C34 C36 H44 . . 109.5 ?
    H43 C36 H44 . . 109.5 ?
    C34 C36 H45 . . 109.5 ?
    H43 C36 H45 . . 109.5 ?
    H44 C36 H45 . . 109.5 ?
    Te3 Te1 Te2 2_755 2_755 136.7(2) ?
    Te3 Te1 Te2 2_755 . 79.70(19) ?
    Te2 Te1 Te2 2_755 . 57.08(6) ?
    Te3 Te1 Sn1 2_755 . 76.47(17) ?
    Te2 Te1 Sn1 2_755 . 103.91(6) ?
    Te2 Te1 Sn1 . . 96.95(5) ?
    Te1 Te2 Te2 2_755 2_755 75.33(8) ?
    Te1 Te2 Te3 2_755 2_755 126.51(6) ?
    Te2 Te2 Te3 2_755 2_755 64.06(6) ?
    Te2 Te2 Te3 2_755 . 63.96(6) ?
    Te3 Te2 Te3 2_755 . 117.09(6) ?
    Te1 Te2 Te1 2_755 . 114.56(6) ?
    Te2 Te2 Te1 2_755 . 47.59(6) ?
    Te3 Te2 Te1 . . 104.02(5) yes
    Te1 Te3 Te2 2_755 2_755 83.82(19) ?
    Te2 Te3 Te2 2_755 . 51.98(5) ?
    Te1 Te3 Sn1 2_755 2_755 87.76(17) ?
    Te2 Te3 Sn1 2_755 2_755 99.49(5) ?
    Te2 Te3 Sn1 . 2_755 91.29(5) ?
    Sn1 Te4 Sn1 . 2_755 79.82(2) ?
