# Supplementary material for: 1,5-Bis[2,6-bis­(2,4,6-triisopropyl­phen­yl)phen­yl]-2,3,4,6,7-penta­tellura-1,5-di­stannabicyclo­[3.1.1]hepta­ne
Source: Acta Crystallogr Sect E Struct Rep Online. 2010 Jul 3;66(Pt 8):m885–6. doi: 10.1107/S1600536810025729 (PMC3007470; doi:10.1107/S1600536810025729)
Supplement: Supplementary file 2 [file e-66-0m885-Isup2.hkl]

# 
# h,k,l, Fc-squared, Fo-squared, sigma(Fo-squared) and status flag 
# 
data_I
_shelx_title ' masa283' 
_shelx_refln_list_code          4 
_shelx_F_calc_maximum      975.51 
_exptl_crystal_F_000      3240.00 
_reflns_d_resolution_high  0.7579 
 
loop_ 
 _symmetry_equiv_pos_as_xyz 
 'x, y, z' 
 '-x, y, -z+1/2' 
 'x+1/2, y+1/2, z' 
 '-x+1/2, y+1/2, -z+1/2' 
 '-x, -y, -z' 
 'x, -y, z-1/2' 
 '-x+1/2, -y+1/2, -z' 
 'x+1/2, -y+1/2, z-1/2' 
 
_cell_length_a    24.3701 
_cell_length_b    11.2673 
_cell_length_c    26.6202 
_cell_angle_alpha  90.000 
_cell_angle_beta   96.430 
_cell_angle_gamma  90.000 
 
_shelx_F_squared_multiplier     1.000 
 
loop_ 
 _refln_index_h 
 _refln_index_k 
 _refln_index_l 
 _refln_F_squared_calc 
 _refln_F_squared_meas 
 _refln_F_squared_sigma 
 _refln_observed_status 
   2   0   0   951624.88  1121099.63  70478.77 o 
   4   0   0   165364.73   185104.16   5396.69 o 
   6   0   0     7228.84     7172.49    376.73 o 
   8   0   0      131.26      214.39    115.48 o 
  10   0   0   172224.80   210928.52   6222.19 o 
  12   0   0   117779.14   141652.97   5582.78 o 
  14   0   0    57506.99    60455.14   2319.37 o 
  16   0   0      336.94      482.30    196.75 o 
  18   0   0     2615.12     3239.26    309.69 o 
  20   0   0     2079.30     2033.44    388.80 o 
  22   0   0     8849.55     8862.29    721.45 o 
  24   0   0    46900.99    46452.57   2935.31 o 
  26   0   0    20580.66    18938.22   1111.44 o 
  28   0   0      164.15      484.32    376.17 o 
  30   0   0      600.93      265.42    388.31 o 
   1   1   0   218342.84   240748.19   7121.23 o 
   3   1   0   257972.08   275082.50   6932.19 o 
   5   1   0   203726.30   232250.69   5186.86 o 
   7   1   0    21569.86    21712.76    561.76 o 
   9   1   0       45.81       60.10     92.15 o 
  11   1   0    26355.70    31256.96    839.11 o 
  13   1   0     1720.52     1671.79    207.97 o 
  15   1   0      304.11      497.51    256.72 o 
  17   1   0      152.79      210.22    154.97 o 
  19   1   0     1313.33     1338.80    224.14 o 
  21   1   0     9155.30     9368.11    476.08 o 
  23   1   0     8363.12     9694.78    466.85 o 
  25   1   0     6271.93     6018.13    474.40 o 
  27   1   0      741.03      388.56    483.19 o 
  29   1   0      305.74      574.40    359.85 o 
  31   1   0       26.22      -82.99    341.52 o 
   4   2   0     4136.45     8828.01    268.09 o 
   6   2   0    24150.81    19324.23    573.86 o 
   8   2   0      350.56      176.00    100.25 o 
  10   2   0   161711.31   179483.00   6745.89 o 
  12   2   0   131079.73   141299.36   4250.62 o 
  14   2   0    60772.18    65216.07   2084.07 o 
  16   2   0      136.86       -1.17    162.79 o 
  18   2   0    16527.34    16814.40   1543.24 o 
  20   2   0     1707.32     1823.31    296.75 o 
  22   2   0    15515.03    13597.10    838.21 o 
  24   2   0    13894.11    13530.53    896.59 o 
  26   2   0     1630.86     1324.88    435.70 o 
  28   2   0     5424.84     6465.81    608.32 o 
  30   2   0     3820.48     4352.20    594.05 o 
   1   3   0    12278.00    14974.07    680.03 o 
   3   3   0      126.11      148.05    103.66 o 
   5   3   0     6202.10     8116.26    302.60 o 
   7   3   0    29808.12    36034.47   1298.49 o 
   9   3   0    37585.43    41350.15   1158.97 o 
  11   3   0    24338.78    28161.11    852.44 o 
  13   3   0    37014.19    38927.35   1145.00 o 
  15   3   0    12151.98    10996.12    466.29 o 
  17   3   0     8697.34     9828.40    556.88 o 
  19   3   0    17070.73    16217.63   1055.66 o 
  21   3   0     9182.60     9223.59    585.18 o 
  23   3   0     8598.94     8998.97    612.28 o 
  25   3   0     3433.93     3471.68    436.32 o 
  27   3   0      381.70      527.06    381.76 o 
  29   3   0      751.58      856.66    468.61 o 
  31   3   0      339.07      763.96    355.16 o 
   0   4   0   112993.80   123643.27   6407.75 o 
   2   4   0     9867.04    11588.34    481.45 o 
   4   4   0    13057.79    12442.37    490.02 o 
   6   4   0     5637.93     5391.07    273.66 o 
   8   4   0     1480.16     2708.06    190.58 o 
  10   4   0    43964.34    45179.40   1278.35 o 
  12   4   0    75667.45    78620.39   2131.04 o 
  14   4   0    21875.95    22281.42   1209.33 o 
  16   4   0    12420.24    11008.01    487.20 o 
  18   4   0    34425.52    33709.86   1264.67 o 
  20   4   0     6910.41     7856.09    546.20 o 
  22   4   0     4330.08     3802.63    429.56 o 
  24   4   0     9809.31     9080.17    643.10 o 
  26   4   0     2281.16     3190.98    986.61 o 
  28   4   0      839.63     1410.33    481.31 o 
  30   4   0     2203.80     1346.64    909.46 o 
   1   5   0     8834.78     8781.35    533.13 o 
   3   5   0    47563.47    53300.85   1704.40 o 
   5   5   0    13165.34    16841.83    668.97 o 
   7   5   0    10038.06    10027.34    398.86 o 
   9   5   0    64385.85    68425.88   1914.62 o 
  11   5   0    94685.39    97333.88   2608.08 o 
  13   5   0    68842.43    72522.59   2009.49 o 
  15   5   0    19339.58    22154.93    765.37 o 
  17   5   0      239.45      605.72    251.72 o 
  19   5   0      519.01      622.10    267.48 o 
  21   5   0      622.70     1031.09    298.30 o 
  23   5   0     4018.10     4009.65    471.00 o 
  25   5   0     3349.20     3099.97    557.95 o 
  27   5   0      311.08      424.59    413.29 o 
  29   5   0       15.26      947.76    711.45 o 
   0   6   0    15861.12    12535.67    996.02 o 
   2   6   0     9306.74     9774.36    485.77 o 
   4   6   0    18236.17    17260.62    679.87 o 
   6   6   0    57261.54    56619.57   1655.44 o 
   8   6   0    31776.31    30955.34   1648.32 o 
  10   6   0      205.19      418.00    119.29 o 
  12   6   0    11919.74    11068.03   1188.99 o 
  14   6   0     3249.24     4004.39    401.42 o 
  16   6   0    14703.41    16151.20    778.78 o 
  18   6   0    19331.46    18670.21    871.02 o 
  20   6   0      752.50     1229.41    331.11 o 
  22   6   0     1970.06     3058.27    624.14 o 
  24   6   0     6125.67     5833.93    565.70 o 
  26   6   0      250.09      758.95    422.32 o 
  28   6   0     2817.28     2903.88    979.42 o 
   1   7   0    78763.34    78753.76   3083.34 o 
   3   7   0    51892.70    54430.91   1798.39 o 
   5   7   0    11342.88    11140.66    523.61 o 
   7   7   0     7261.97     7804.51    531.41 o 
   9   7   0    32484.36    33732.12   1249.56 o 
  11   7   0    31037.62    27455.38   1087.54 o 
  13   7   0    49472.92    45293.80   1619.35 o 
  15   7   0     4687.56     3678.29    600.35 o 
  17   7   0      495.75     1098.28    325.96 o 
  19   7   0      355.15      654.28    316.74 o 
  21   7   0     1143.79      909.73    422.79 o 
  23   7   0     3970.64     5275.66    560.28 o 
  25   7   0      235.18      958.95    358.07 o 
  27   7   0       23.28      307.71    394.99 o 
   0   8   0    11068.35    10528.21   1031.60 o 
   2   8   0    36271.95    35520.89   1282.82 o 
   4   8   0   103391.84    96312.17   4314.43 o 
   6   8   0   139450.77   129948.69   4023.62 o 
   8   8   0    89056.05    83254.16   2710.60 o 
  10   8   0    28740.32    25254.16   1574.55 o 
  12   8   0     2622.36     2748.83    370.28 o 
  14   8   0     5315.55     6379.14    539.48 o 
  16   8   0    28607.50    27238.13   1161.88 o 
  18   8   0    22858.49    20583.00   1078.87 o 
  20   8   0     3678.72     2774.21    537.06 o 
  22   8   0       18.81      382.57    367.42 o 
  24   8   0      344.51      360.64    412.68 o 
  26   8   0       19.84     -512.83    512.83 o 
   1   9   0       15.38      194.29    219.14 o 
   3   9   0     5997.04     5893.31    432.07 o 
   5   9   0    63395.98    59991.64   2055.86 o 
   7   9   0    22304.23    20425.50   1666.25 o 
   9   9   0     7329.96     6811.57    550.27 o 
  11   9   0     1858.13     2226.44    803.14 o 
  13   9   0      255.54      653.62    288.88 o 
  15   9   0     4510.43     4578.48    498.88 o 
  17   9   0       39.15       15.44    286.91 o 
  19   9   0      353.40       62.91    629.13 o 
  21   9   0       70.24       48.37    389.68 o 
  23   9   0      508.66      265.52    594.65 o 
  25   9   0       20.97       77.76    495.64 o 
   0  10   0      977.57      951.49    545.44 o 
   2  10   0       67.71      351.17    333.79 o 
   4  10   0    11570.83    11146.42    916.53 o 
   6  10   0     8284.23     8063.94    598.21 o 
   8  10   0     3019.29     3427.47    431.51 o 
  10  10   0        2.28        9.52    257.16 o 
  12  10   0      231.49      131.96    298.58 o 
  14  10   0     2405.67     2304.83    814.47 o 
  16  10   0    10789.03    10030.65    986.12 o 
  18  10   0     8565.85     8638.80   1216.46 o 
  20  10   0     4522.90     3914.12    685.54 o 
  22  10   0     1791.28     2206.22    561.71 o 
   1  11   0      253.65      847.73    349.81 o 
   3  11   0       66.26     -127.60    290.10 o 
   5  11   0    10098.68    10452.92    709.96 o 
   7  11   0     3926.82     3917.41    572.31 o 
   9  11   0     3101.52     2640.68    433.10 o 
  11  11   0     1499.04     1176.90    359.07 o 
  13  11   0     1171.63      800.16    362.72 o 
  15  11   0     4016.36     3656.07    808.36 o 
  17  11   0     7778.13     8544.69    940.48 o 
  19  11   0     6742.75     6755.24    855.61 o 
  21  11   0      595.23      691.98    625.48 o 
   0  12   0     7503.12     6820.39   1058.87 o 
   2  12   0     8195.59     8986.68   1105.92 o 
   4  12   0    11255.35    11330.41    890.84 o 
   6  12   0     8429.43     9410.70    716.56 o 
   8  12   0     1019.52     1008.80    358.15 o 
  10  12   0       24.20      234.83    315.57 o 
  12  12   0     1344.56     1359.24    383.30 o 
  14  12   0      651.41      508.33    418.30 o 
  16  12   0      128.04       30.91    525.88 o 
  18  12   0      526.11      770.98    487.15 o 
   1  13   0    16015.03    15141.46    897.51 o 
   3  13   0    18397.45    17219.14    953.77 o 
   5  13   0    17818.58    20482.02   1045.95 o 
   7  13   0     8322.23     8206.53   1132.18 o 
   9  13   0     2512.30     3252.01    471.04 o 
  11  13   0       37.37      436.74    419.75 o 
  13  13   0      189.02      753.21    495.64 o 
  15  13   0      221.91      208.80    430.96 o 
   0  14   0     9057.16    10408.79    952.09 o 
   2  14   0     3824.61     4424.13    463.12 o 
   4  14   0      153.61      834.58    345.82 o 
   6  14   0       78.54      371.68    467.72 o 
   8  14   0      542.63      758.99    888.12 o 
  10  14   0      269.11      441.93   1223.69 o 
 -31   1   1     3794.94     3533.57    505.86 o 
 -29   1   1     8202.97     6665.09    614.54 o 
 -27   1   1      475.73      448.01    373.38 o 
 -25   1   1     8178.10     8339.18    857.28 o 
 -23   1   1     3955.55     3782.39    316.85 o 
 -21   1   1     8570.56     9078.92    477.66 o 
 -19   1   1    16834.09    16362.19    622.17 o 
 -17   1   1    16062.31    14950.75    564.79 o 
 -15   1   1    16526.71    19135.15    646.91 o 
 -13   1   1   125273.54   133701.23   3419.73 o 
 -11   1   1   290880.94   342176.47   8473.09 o 
  -9   1   1    38472.89    41814.15   1132.50 o 
  -7   1   1      215.31       92.01     87.57 o 
  -1   1   1   484884.97   633000.50  22416.27 o 
   5   1   1    15970.06    15847.73    385.52 o 
   7   1   1     9883.33    12690.00    338.93 o 
   9   1   1   129760.23   157252.17   3346.39 o 
  11   1   1   268545.97   298617.69   6176.88 o 
  13   1   1   151388.48   168038.86   3540.03 o 
  15   1   1    42834.44    46736.14   1197.83 o 
  17   1   1     1341.10     1121.80    174.10 o 
  19   1   1     4072.70     4206.18    321.32 o 
  21   1   1    23591.70    20197.29   1014.05 o 
  23   1   1    36685.74    34239.30   1350.12 o 
  25   1   1    23566.30    22431.41    959.96 o 
  27   1   1     1137.17     1273.90    398.65 o 
  29   1   1      748.23     1262.60    357.84 o 
  31   1   1      837.10     1319.05    473.84 o 
 -30   2   1       13.58      174.23    525.44 o 
 -28   2   1     1246.10      876.22    487.15 o 
 -26   2   1      350.01      939.75    314.12 o 
 -24   2   1      199.97      367.42    262.02 o 
 -22   2   1        2.81      408.43    276.28 o 
 -20   2   1     1010.82     1025.20    310.33 o 
 -18   2   1      151.59      -46.53    182.78 o 
 -16   2   1     2074.65     2502.42    296.05 o 
 -14   2   1    31078.96    32018.75   1738.34 o 
 -12   2   1    89356.92   104346.37   3853.24 o 
 -10   2   1    36854.96    37076.98   1060.23 o 
  -8   2   1    12543.38    13182.85    441.95 o 
  -6   2   1     1159.17     1237.98    166.01 o 
  -4   2   1      142.46      290.69     53.69 o 
  -2   2   1      567.82      268.17    117.06 o 
   0   2   1    38203.11    30002.27   1278.23 o 
   4   2   1    20110.36    19638.06    514.10 o 
   6   2   1     8937.73    11795.49    359.47 o 
   8   2   1    11118.90    13634.52    422.28 o 
  10   2   1    40673.01    44913.18   1667.42 o 
  12   2   1    69325.52    72533.30   2268.66 o 
  14   2   1    49121.14    52887.14   1724.06 o 
  16   2   1     6621.79     7873.78    458.27 o 
  18   2   1     1764.11     2590.71    302.60 o 
  20   2   1     1372.85     1490.20    273.87 o 
  22   2   1     2835.54     2528.80    633.77 o 
  24   2   1     2074.53     1489.63    353.26 o 
  26   2   1     1698.14     1612.94    503.35 o 
  28   2   1      656.07      432.31    305.42 o 
  30   2   1       40.66      641.53    346.27 o 
 -31   3   1     3475.01     3639.92    536.23 o 
 -29   3   1     5801.93     5250.18    585.70 o 
 -27   3   1       23.34      229.91    375.62 o 
 -25   3   1    14708.12    13457.33    750.43 o 
 -23   3   1    23690.89    23019.99   1001.17 o 
 -21   3   1     4175.48     3974.17    413.10 o 
 -19   3   1    28463.66    28394.08   1530.93 o 
 -17   3   1    17364.20    17603.08   1178.68 o 
 -15   3   1      406.90      192.90    216.79 o 
 -13   3   1    42173.00    47362.53   1737.64 o 
 -11   3   1    58843.50    63328.45   1830.15 o 
  -9   3   1     1393.25     1784.21    161.62 o 
  -7   3   1    25336.77    25950.22    758.89 o 
  -5   3   1     1224.50      909.03    286.95 o 
  -3   3   1   258183.84   292336.38   8638.40 o 
  -1   3   1   903777.06   964968.63  34172.14 o 
   1   3   1   709196.50   806185.25  23640.38 o 
   3   3   1   259697.05   286290.97   7242.39 o 
   5   3   1    12221.14    11696.97    396.15 o 
   7   3   1     5085.76     5277.85    245.79 o 
   9   3   1    22397.59    21821.59    673.42 o 
  11   3   1    60891.24    59462.23   1631.52 o 
  13   3   1    63620.73    66213.72   1826.32 o 
  15   3   1     5714.26     6309.55    356.72 o 
  17   3   1     9707.93    10976.21    496.36 o 
  19   3   1      107.25      478.58    230.86 o 
  21   3   1    26699.72    25223.63   1643.79 o 
  23   3   1    25314.94    24962.51   1064.49 o 
  25   3   1    13460.10    12598.29    745.45 o 
  27   3   1      357.07      544.13    433.98 o 
  29   3   1      788.91      710.35    436.00 o 
  31   3   1       41.74      691.06    359.48 o 
 -30   4   1      317.97      590.41    467.11 o 
 -28   4   1      215.30       37.28    376.82 o 
 -26   4   1     2834.73     4112.92   1114.00 o 
 -24   4   1    10000.83    10562.17    681.06 o 
 -22   4   1     7404.50     8067.26    585.25 o 
 -20   4   1    12799.29    13349.77    735.48 o 
 -18   4   1       45.43       98.69    274.67 o 
 -16   4   1     1005.20      383.85    268.51 o 
 -14   4   1     2862.19     2509.39    306.35 o 
 -12   4   1    22893.93    22943.56    746.49 o 
 -10   4   1    24358.21    24995.29    773.49 o 
  -8   4   1    19689.82    20415.67    641.50 o 
  -6   4   1    54025.94    59152.66   1858.83 o 
  -4   4   1   179306.56   189290.25   5655.07 o 
  -2   4   1   210026.94   204627.59   7391.74 o 
   0   4   1   372708.72   391172.00  13967.68 o 
   2   4   1   364588.56   389392.97  14759.73 o 
   4   4   1   179256.38   175579.27   4583.49 o 
   6   4   1   131403.81   132629.25   3440.01 o 
   8   4   1   201537.25   229171.33   5868.29 o 
  10   4   1   136512.25   146490.33   3817.99 o 
  12   4   1    90874.74    95000.77   2544.05 o 
  14   4   1    32234.42    29890.34   1194.22 o 
  16   4   1     9544.01     8344.18    423.09 o 
  18   4   1     7473.97     7151.13    415.40 o 
  20   4   1     6185.61     6689.49    511.02 o 
  22   4   1     5674.77     5845.66    506.96 o 
  24   4   1    11296.89    11546.40    708.50 o 
  26   4   1     8827.85     8230.37    626.15 o 
  28   4   1     1251.43     1134.19    437.55 o 
  30   4   1      151.36     1071.77    464.17 o 
 -29   5   1     6098.25     7782.58   1792.25 o 
 -27   5   1     1018.53     1854.25    515.40 o 
 -25   5   1     1647.93     1900.02    550.69 o 
 -23   5   1     3500.51     3429.79    505.17 o 
 -21   5   1       81.77      527.57    271.66 o 
 -19   5   1    15898.03    14838.88    760.67 o 
 -17   5   1    12326.40    12169.82    651.59 o 
 -15   5   1     3704.76     3530.67    374.42 o 
 -13   5   1    22053.93    20698.00    852.79 o 
 -11   5   1    16804.19    17779.60    611.81 o 
  -9   5   1    19405.63    18838.15    770.72 o 
  -7   5   1    49967.77    43625.95   1456.12 o 
  -5   5   1    66262.20    62800.77   1978.62 o 
  -3   5   1     6724.90     4367.21    283.18 o 
  -1   5   1      766.46     1680.08    272.91 o 
   1   5   1     4763.25     3228.38    417.36 o 
   3   5   1   162272.25   170254.88   5122.27 o 
   5   5   1   291446.31   296819.38   7577.60 o 
   7   5   1   150640.44   148180.75   3861.72 o 
   9   5   1     9367.41     8249.41    368.75 o 
  11   5   1     5521.67     6953.76    348.26 o 
  13   5   1     5893.79     6363.34    351.37 o 
  15   5   1    16494.49    16655.39    725.87 o 
  17   5   1    20256.98    21646.48    923.39 o 
  19   5   1    11027.00    10930.86    654.69 o 
  21   5   1        1.90     -225.34    225.34 o 
  23   5   1     7795.28     8403.26    623.59 o 
  25   5   1     5371.10     5228.16    699.04 o 
  27   5   1      257.37      503.96    295.61 o 
  29   5   1     8410.27     8119.96   1416.96 o 
 -28   6   1      345.52     1593.93   1154.91 o 
 -26   6   1        0.02      618.49    307.63 o 
 -24   6   1     1740.04     1509.38    357.83 o 
 -22   6   1     2682.77     2774.56    419.74 o 
 -20   6   1        6.26     -126.07    337.98 o 
 -18   6   1      245.77      323.15    270.70 o 
 -16   6   1     3010.87     3446.94    395.67 o 
 -14   6   1    20907.54    19876.51    871.17 o 
 -12   6   1     5591.72     5610.16    435.52 o 
 -10   6   1     2324.17     3204.10    422.63 o 
  -8   6   1     1126.59     1102.68    242.93 o 
  -6   6   1     1942.62     2310.05    341.58 o 
  -4   6   1    12520.43    16218.09    642.94 o 
  -2   6   1    27601.63    30789.90   1999.16 o 
   0   6   1    14061.93    17387.18    882.38 o 
   2   6   1    11603.29    14640.49    790.90 o 
   4   6   1      534.39      120.68    143.76 o 
   6   6   1     3329.17     2447.30    244.74 o 
   8   6   1      246.35      145.00    128.95 o 
  10   6   1    10205.16    11294.50    453.54 o 
  12   6   1    33156.66    34046.77   1050.09 o 
  14   6   1    12772.37    12222.68    659.31 o 
  16   6   1     4521.79     4483.00    595.36 o 
  18   6   1     5311.89     5504.53    573.29 o 
  20   6   1    11871.50    11873.05    942.47 o 
  22   6   1    13505.60    13069.08    783.00 o 
  24   6   1     8869.32     9102.38    679.32 o 
  26   6   1        9.24      499.10    321.66 o 
  28   6   1       19.39      366.08    489.12 o 
 -27   7   1      186.89     1209.74    465.27 o 
 -25   7   1     2279.16     2491.29    440.63 o 
 -23   7   1     3578.97     3644.56    482.56 o 
 -21   7   1      229.94      583.50    300.54 o 
 -19   7   1    12860.87    12951.03    777.75 o 
 -17   7   1    33071.80    30117.67   1227.99 o 
 -15   7   1     7585.25     7294.59    706.00 o 
 -13   7   1     5870.59     5297.73    482.43 o 
 -11   7   1     1334.67     1829.68    325.63 o 
  -9   7   1     3043.22     2928.21    544.02 o 
  -7   7   1    42466.07    40265.96   1428.44 o 
  -5   7   1    54739.77    54517.51   1790.14 o 
  -3   7   1    10626.55    11947.08    554.90 o 
  -1   7   1      212.89      897.72    301.27 o 
   1   7   1       34.59      395.83    204.90 o 
   3   7   1     6990.20     9421.37    490.50 o 
   5   7   1    12305.77    13889.29    538.14 o 
   7   7   1    21055.70    22545.08   1177.32 o 
   9   7   1        0.27      -53.41    213.94 o 
  11   7   1     4403.39     5420.67    462.26 o 
  13   7   1      108.49       79.49    227.98 o 
  15   7   1     8108.87     8062.63    560.58 o 
  17   7   1    50236.36    51281.75   2551.85 o 
  19   7   1    36049.19    32693.76   1333.31 o 
  21   7   1     9083.06     9707.81    687.62 o 
  23   7   1      348.53      591.43    302.14 o 
  25   7   1      128.25      207.16    375.28 o 
  27   7   1     1080.50     1759.95    501.36 o 
 -26   8   1     1234.70     1499.87    508.49 o 
 -24   8   1     2121.19     2725.86    883.96 o 
 -22   8   1      121.00      181.95    326.31 o 
 -20   8   1      516.29      799.03    330.66 o 
 -18   8   1     2438.40     3302.88    458.13 o 
 -16   8   1     2887.86     3030.86    429.97 o 
 -14   8   1     1766.06     2233.10    372.07 o 
 -12   8   1     4209.27     4838.72    468.38 o 
 -10   8   1     3619.29     5391.06    484.16 o 
  -8   8   1       85.76      133.90    291.24 o 
  -6   8   1     3260.84     3668.63    492.15 o 
  -4   8   1     5737.54     6586.89    536.07 o 
  -2   8   1    11647.29    10319.53    550.41 o 
   0   8   1     8934.37     7499.96    479.61 o 
   2   8   1    26658.25    24084.63    958.75 o 
   4   8   1     6455.90     4734.71    336.22 o 
   6   8   1     3286.88     3183.13    286.90 o 
   8   8   1     9010.10     8681.35    588.39 o 
  10   8   1    13671.29    14301.83    745.91 o 
  12   8   1    12991.33    14017.48    786.83 o 
  14   8   1        4.41       80.66    297.64 o 
  16   8   1      670.58      612.05    375.02 o 
  18   8   1      741.23     1027.47    332.28 o 
  20   8   1     2055.83     1952.87    396.41 o 
  22   8   1       43.73      580.33    514.02 o 
  24   8   1      358.12      468.84    436.68 o 
  26   8   1       16.23     -379.32    379.32 o 
 -25   9   1      340.70     1029.98    496.61 o 
 -23   9   1      249.88      803.42    533.58 o 
 -21   9   1      650.86     1116.23    366.91 o 
 -19   9   1     2738.22     3006.75    452.00 o 
 -17   9   1     4299.55     4473.47    517.46 o 
 -15   9   1     1958.27     1804.06    377.51 o 
 -13   9   1     1991.77     1620.82    358.55 o 
 -11   9   1      413.39      637.53    289.92 o 
  -9   9   1    15421.49    15029.95    800.66 o 
  -7   9   1    40633.32    36096.38   1378.25 o 
  -5   9   1    18701.33    18034.02   1615.57 o 
  -3   9   1    19947.58    16648.88    963.37 o 
  -1   9   1     7845.12     6993.34    608.11 o 
   1   9   1     7045.87     5053.28    435.07 o 
   3   9   1    49520.73    44179.04   1561.83 o 
   5   9   1    88962.23    80640.56   2646.08 o 
   7   9   1    31972.22    29618.02   1193.73 o 
   9   9   1     7991.06     8216.26    585.59 o 
  11   9   1      791.05      989.14    481.49 o 
  13   9   1       46.28      531.41    284.45 o 
  15   9   1     9665.37     8840.99    782.85 o 
  17   9   1    14583.66    14825.96    947.31 o 
  19   9   1     5153.43     5218.13    559.06 o 
  21   9   1     1155.14      520.46    433.28 o 
  23   9   1      521.66      430.89    508.09 o 
  25   9   1       53.42      412.22    475.57 o 
 -22  10   1      116.87      138.55    447.30 o 
 -20  10   1     3860.90     4674.23    729.86 o 
 -18  10   1     1011.97     1726.18    405.48 o 
 -16  10   1      357.41      952.20    356.59 o 
 -14  10   1     2145.45     3070.30    451.46 o 
 -12  10   1     7623.77     7635.64    619.05 o 
 -10  10   1     2509.20     2090.15    408.81 o 
  -8  10   1       70.07      259.54    258.03 o 
  -6  10   1    18506.34    14618.56    764.10 o 
  -4  10   1     9674.50     9208.36    757.53 o 
  -2  10   1      381.51      294.65    492.08 o 
   0  10   1      333.15      296.31    230.79 o 
   2  10   1     4003.49     3412.28    514.83 o 
   4  10   1    22547.68    19757.54    922.22 o 
   6  10   1    11152.67    11149.44    694.20 o 
   8  10   1      294.08      420.23    273.08 o 
  10  10   1       90.78      261.79    258.35 o 
  12  10   1     3079.84     3799.85    631.24 o 
  14  10   1       59.09     -262.59    262.59 o 
  16  10   1     1028.61     1323.52    529.28 o 
  18  10   1     3375.51     3915.83    686.53 o 
  20  10   1     2962.47     3465.00    636.80 o 
  22  10   1      221.91     -318.40    367.70 o 
 -21  11   1       49.48      319.81    527.66 o 
 -19  11   1     1998.84     1921.32    564.69 o 
 -17  11   1     2356.25     2276.93    586.11 o 
 -15  11   1     2332.95     2406.22    687.61 o 
 -13  11   1     1621.42     2194.29    461.27 o 
 -11  11   1     4139.64     3995.28    506.86 o 
  -9  11   1     9054.02     8222.13    651.04 o 
  -7  11   1    21131.38    19940.38    971.34 o 
  -5  11   1    23236.33    19934.78   1042.21 o 
  -3  11   1     6190.01     6306.30    656.07 o 
  -1  11   1       21.24     -188.05    558.48 o 
   1  11   1      213.73      147.54    325.72 o 
   3  11   1     4711.48     4840.82    500.41 o 
   5  11   1    26075.31    23552.37   1771.35 o 
   7  11   1    22855.93    22100.68   1031.74 o 
   9  11   1    16296.46    16192.38    999.74 o 
  11  11   1    10972.78    11491.55   1407.87 o 
  13  11   1     5027.19     5146.22    559.62 o 
  15  11   1     8169.82     8195.62    892.36 o 
  17  11   1     5795.94     5737.99    805.18 o 
  19  11   1     1508.63     1734.45    541.51 o 
  21  11   1      309.82      594.83    486.61 o 
 -18  12   1     2115.94     2783.38    742.87 o 
 -16  12   1     1922.18     1935.98    918.36 o 
 -14  12   1     1071.10     1707.77    403.45 o 
 -12  12   1     1330.97     1043.30    363.52 o 
 -10  12   1     8201.30     8112.33    898.66 o 
  -8  12   1    16502.72    17211.09   1257.12 o 
  -6  12   1    22366.54    25446.39   1340.03 o 
  -4  12   1     7405.08     8782.77    686.79 o 
  -2  12   1     5409.17     4939.65    653.14 o 
   0  12   1     3799.99     2831.97    667.57 o 
   2  12   1     7884.93     9806.20    711.63 o 
   4  12   1    20304.21    20405.64   1009.44 o 
   6  12   1    32068.61    33503.83   1408.25 o 
   8  12   1    23005.99    23553.57   1119.20 o 
  10  12   1    16867.24    17511.70   1161.09 o 
  12  12   1     7669.79     7250.49    831.79 o 
  14  12   1     8356.92     8248.95   1091.48 o 
  16  12   1    11089.83    10940.76   1067.28 o 
  18  12   1     7579.33     7499.87    914.86 o 
 -15  13   1      102.49     1039.60    476.53 o 
 -13  13   1     1020.36      877.52    474.63 o 
 -11  13   1     1522.10     1612.27    406.65 o 
  -9  13   1      159.91      165.68    598.29 o 
  -7  13   1      494.87     1191.30    379.17 o 
  -5  13   1      261.39     1367.75    376.30 o 
  -3  13   1      658.81     1244.28    511.84 o 
  -1  13   1     1779.15     1783.65    387.50 o 
   1  13   1     1769.52     2510.97    442.61 o 
   3  13   1     1469.66     2529.50    700.73 o 
   5  13   1      182.44     1719.01    409.84 o 
   7  13   1      358.42      937.99    443.52 o 
   9  13   1     1163.75     2308.16    539.80 o 
  11  13   1     2258.79     2774.32    584.81 o 
  13  13   1     1786.30     2430.29    798.60 o 
  15  13   1      195.84      906.46    561.45 o 
 -10  14   1      835.28      760.56    669.94 o 
  -8  14   1     2510.68     2448.87    571.73 o 
  -6  14   1     3655.44     4256.33   1273.21 o 
  -4  14   1     1437.58     1999.71    361.34 o 
  -2  14   1        5.22       29.90    375.84 o 
   0  14   1      498.70     1908.80    350.19 o 
   2  14   1      354.71      844.35    346.12 o 
   4  14   1     2140.09     2331.07    411.96 o 
   6  14   1     2086.38     2654.89    917.76 o 
   8  14   1     2828.90     2161.97    543.37 o 
  10  14   1      860.45      947.96    462.33 o 
 -30   0   2    12932.67    12809.32   1029.21 o 
 -28   0   2     3386.04     2786.63    514.35 o 
 -26   0   2     3732.71     4050.11    583.34 o 
 -24   0   2    38966.83    36815.20   1725.45 o 
 -22   0   2     2764.84     2701.69    461.39 o 
 -20   0   2    11704.25    11764.36    801.03 o 
 -18   0   2    23247.62    22935.81   1034.08 o 
 -16   0   2     9661.74    10330.54    492.18 o 
 -14   0   2      372.02      125.61    131.12 o 
 -12   0   2    67527.77    87524.41   3224.08 o 
 -10   0   2      190.01      194.07    141.31 o 
  -8   0   2    22423.45    22303.94   1400.36 o 
  -6   0   2   137158.22   167243.36   5907.54 o 
  -2   0   2   250217.31   302485.16  10392.05 o 
   0   0   2   658946.56   796261.44  40331.84 o 
   2   0   2   406545.84   474614.03  13774.78 o 
   4   0   2   124770.69   143269.08   4202.19 o 
   6   0   2   153981.67   202674.28   5940.21 o 
   8   0   2    93733.26   108453.39   3235.84 o 
  10   0   2   136078.44   159504.22   4753.85 o 
  12   0   2   134895.86   152346.47   4573.12 o 
  14   0   2    95712.50   106760.55   3286.44 o 
  16   0   2     2696.52     2682.50    284.12 o 
  18   0   2     1311.93     1263.21    335.96 o 
  20   0   2    64646.45    61054.38   2454.29 o 
  22   0   2    79203.16    73501.92   3209.21 o 
  24   0   2    42366.05    40687.73   2316.35 o 
  26   0   2    13373.46    14650.36    988.05 o 
  28   0   2      125.31      303.68    347.24 o 
  30   0   2      677.11       -3.32    339.91 o 
 -31   1   2       25.87      113.21    339.09 o 
 -29   1   2      125.67      418.64    334.44 o 
 -27   1   2       37.58       71.58    274.11 o 
 -25   1   2       98.37      370.99    347.94 o 
 -23   1   2     1263.89     1715.86    346.40 o 
 -21   1   2    10571.48    10486.93    460.81 o 
 -19   1   2     1302.61     1244.43    219.95 o 
 -17   1   2       95.36      610.51    164.82 o 
 -15   1   2     2822.51     4159.57    325.17 o 
 -13   1   2    14398.15    15372.15    539.41 o 
 -11   1   2    39388.68    42944.07   1184.19 o 
  -9   1   2    20514.28    20772.14    624.66 o 
  -7   1   2      188.58      134.42     98.23 o 
  -5   1   2   232057.41   290881.09   8365.99 o 
  -3   1   2   159418.61   183540.81   6934.81 o 
  -1   1   2   184067.34   198789.97   4162.19 o 
   1   1   2    64793.10    62314.28   1440.24 o 
   3   1   2   168257.25   191498.00   4901.17 o 
   5   1   2    48867.26    51632.55   1109.42 o 
   7   1   2    81576.64    92851.45   1959.80 o 
   9   1   2   134256.88   162006.33   3377.28 o 
  11   1   2     7779.61     8453.78    442.44 o 
  13   1   2     4059.55     4186.92    226.75 o 
  15   1   2      482.01      479.10    137.02 o 
  17   1   2     3798.56     4656.04    288.80 o 
  19   1   2       95.98     -142.19    142.19 o 
  21   1   2     2518.37     2737.49    303.65 o 
  23   1   2     4209.81     4421.03    479.89 o 
  25   1   2      974.86      988.96    286.67 o 
  27   1   2      491.15      868.84    260.66 o 
  29   1   2      287.10      447.81    303.44 o 
  31   1   2      177.12     -292.90    292.90 o 
 -30   2   2    16628.79    14168.31    914.78 o 
 -28   2   2     6260.85     6650.85    945.48 o 
 -26   2   2       17.11      285.75    362.48 o 
 -24   2   2     6794.66     7078.95    748.60 o 
 -22   2   2     1558.83     1067.07    269.83 o 
 -20   2   2    43805.73    44491.55   1887.64 o 
 -18   2   2    33853.22    33191.33   1462.94 o 
 -16   2   2     8818.57     8559.74    912.76 o 
 -14   2   2    65101.57    73097.87   2788.00 o 
 -12   2   2   163032.13   181978.31   5383.22 o 
 -10   2   2    51841.72    55616.80   1748.90 o 
  -8   2   2        9.03      171.03    139.81 o 
  -6   2   2    53382.58    60962.11   1858.87 o 
  -4   2   2      766.95      479.23    158.44 o 
  -2   2   2    32094.05    34885.16   1333.93 o 
   0   2   2    48256.59    60311.83   1411.25 o 
   4   2   2   107355.85   111595.61   2577.79 o 
   6   2   2   201638.67   219298.52   5012.61 o 
   8   2   2      105.42      355.05    106.80 o 
  10   2   2   110998.28   127128.98   3354.33 o 
  12   2   2   143963.11   157685.02   4151.74 o 
  14   2   2    57056.43    58186.68   1438.32 o 
  16   2   2     1929.26     2259.57    213.88 o 
  18   2   2       10.48     -128.54    128.54 o 
  20   2   2     8224.91     8159.76    511.89 o 
  22   2   2    61820.55    59950.51   3505.06 o 
  24   2   2    29579.84    26663.48   1345.87 o 
  26   2   2    11664.88    11376.19    835.22 o 
  28   2   2       34.83      380.57    273.76 o 
  30   2   2     1627.22     1909.72    410.70 o 
 -31   3   2      357.90     1186.82    397.44 o 
 -29   3   2     1979.89     1610.56    508.30 o 
 -27   3   2      961.31      658.96    416.45 o 
 -25   3   2      462.58      603.36    469.55 o 
 -23   3   2      924.16      558.34    404.72 o 
 -21   3   2      115.32      -91.79    221.99 o 
 -19   3   2     6291.58     5947.04    570.83 o 
 -17   3   2      369.80      331.31    208.71 o 
 -15   3   2      132.81       57.91    225.59 o 
 -13   3   2    16209.82    16956.56    701.47 o 
 -11   3   2     9402.73    11660.95    530.86 o 
  -9   3   2      186.67      975.60    196.19 o 
  -7   3   2       76.72      239.46    231.68 o 
  -5   3   2    13417.51    14559.03    691.28 o 
  -3   3   2   196270.34   225736.48   8101.07 o 
  -1   3   2   210292.50   252876.11   9047.25 o 
   1   3   2    69917.90    81555.89   2129.87 o 
   3   3   2    17115.85    20255.16    601.18 o 
   5   3   2       42.56      -51.80     85.71 o 
   7   3   2     6430.41    11837.02    374.99 o 
   9   3   2     1142.64     2356.59    186.46 o 
  11   3   2    10064.50    10725.63    462.10 o 
  13   3   2    50914.54    51891.29   1474.80 o 
  15   3   2    23138.41    22152.71    987.20 o 
  17   3   2    25697.20    25390.40    970.75 o 
  19   3   2     7052.98     7466.19    431.07 o 
  21   3   2     9381.36    10008.69    615.85 o 
  23   3   2    13632.76    12174.44    698.75 o 
  25   3   2     6892.94     7853.36    683.94 o 
  27   3   2     4521.74     4090.18    763.62 o 
  29   3   2     1150.86     1149.91    446.59 o 
  31   3   2      390.33     2450.93    741.09 o 
 -30   4   2     3496.25     3465.42    802.15 o 
 -28   4   2     1908.47     2887.01   1270.52 o 
 -26   4   2      453.17      225.76    426.87 o 
 -24   4   2     3514.28     3135.86    420.05 o 
 -22   4   2       31.57     -195.36    302.19 o 
 -20   4   2    19754.45    18483.99    842.06 o 
 -18   4   2    15035.68    14811.40    715.36 o 
 -16   4   2     2303.57     2358.61    465.38 o 
 -14   4   2    18271.38    17500.92   1135.67 o 
 -12   4   2    64898.60    66264.49   2123.09 o 
 -10   4   2    10245.70    10877.49    645.21 o 
  -8   4   2    23235.64    25923.56    932.59 o 
  -6   4   2    65273.52    64940.73   2493.51 o 
  -4   4   2    10334.57     8960.86    522.28 o 
  -2   4   2    21398.92    22762.24    984.93 o 
   0   4   2    50726.34    56822.06   2181.83 o 
   2   4   2     3540.39     3555.67    213.32 o 
   4   4   2    45218.89    50523.54   1376.58 o 
   6   4   2     2013.32     2873.33    193.03 o 
   8   4   2    19231.89    18428.24    705.98 o 
  10   4   2    76066.38    82650.12   2224.74 o 
  12   4   2   103939.59   107478.02   2862.69 o 
  14   4   2    12104.43    11769.96    638.38 o 
  16   4   2    16178.46    15338.96    595.08 o 
  18   4   2    23791.40    22419.76    800.53 o 
  20   4   2      849.88      773.21    225.62 o 
  22   4   2     1095.99     1293.11    739.11 o 
  24   4   2     5237.23     5895.30    679.37 o 
  26   4   2     1307.18     1503.73    402.68 o 
  28   4   2     2043.84     3517.34    638.52 o 
  30   4   2     1361.67     1618.54    809.86 o 
 -29   5   2     2139.61     2982.11   1445.42 o 
 -27   5   2      566.73      743.44    780.81 o 
 -25   5   2      182.87      529.23    335.19 o 
 -23   5   2        4.58       85.20    266.06 o 
 -21   5   2      539.03      744.30    285.15 o 
 -19   5   2     2644.86     2880.81    393.39 o 
 -17   5   2     1704.22     1688.98    318.85 o 
 -15   5   2     4746.05     5048.42    428.86 o 
 -13   5   2     7601.02     7963.02    505.60 o 
 -11   5   2    18895.65    19407.14    800.43 o 
  -9   5   2     7087.90     6944.95    431.13 o 
  -7   5   2      102.74      344.14    298.81 o 
  -5   5   2     6180.95     9192.78    558.81 o 
  -3   5   2      175.97      149.64    206.91 o 
  -1   5   2    13578.03    14217.57    876.26 o 
   1   5   2    64441.88    75521.32   2370.58 o 
   3   5   2    23208.54    22541.20    709.38 o 
   5   5   2    10695.95    10384.84    410.02 o 
   7   5   2    41006.98    40248.66   1159.42 o 
   9   5   2   122997.55   126960.02   3337.39 o 
  11   5   2    79611.03    83881.00   2489.16 o 
  13   5   2    56666.18    58775.09   2274.82 o 
  15   5   2     6821.09     9597.65    555.03 o 
  17   5   2     3270.83     3784.03    333.83 o 
  19   5   2     1931.07     2288.67    379.86 o 
  21   5   2      406.02      381.16    269.19 o 
  23   5   2    10576.69    10440.57   1293.70 o 
  25   5   2     6440.66     6894.68    747.15 o 
  27   5   2     3465.91     3907.19    504.50 o 
  29   5   2     1486.59     2118.92    888.12 o 
 -28   6   2      109.40      315.19    552.56 o 
 -26   6   2     1271.47     1972.68    405.16 o 
 -24   6   2     6449.64     6897.85    599.93 o 
 -22   6   2     1283.89     1667.51    359.53 o 
 -20   6   2     2195.18     2720.23    544.74 o 
 -18   6   2    10792.25    11896.33    700.07 o 
 -16   6   2     6788.29     7531.12    546.39 o 
 -14   6   2     9751.99     9016.97    569.49 o 
 -12   6   2     5282.68     5884.73    453.07 o 
 -10   6   2     3068.59     3821.51    376.29 o 
  -8   6   2    40737.36    41934.34   2067.18 o 
  -6   6   2    40670.16    41243.81   1740.08 o 
  -4   6   2      258.42      702.14    162.29 o 
  -2   6   2    29727.02    28531.63   1273.53 o 
   0   6   2    78484.00    83010.72   4125.61 o 
   2   6   2      171.70      143.73    167.48 o 
   4   6   2    29720.06    32095.02   1093.79 o 
   6   6   2    88192.61    85637.11   2311.16 o 
   8   6   2    14283.08    13166.39    506.08 o 
  10   6   2      420.14      440.00    147.91 o 
  12   6   2     1022.19      948.65    174.01 o 
  14   6   2     3120.76     4154.27    862.63 o 
  16   6   2     2963.40     3300.25    389.66 o 
  18   6   2    22106.65    21858.99    963.12 o 
  20   6   2     5091.62     5701.09    523.41 o 
  22   6   2        6.55      237.25    275.54 o 
  24   6   2      477.53      895.53    534.02 o 
  26   6   2       42.16      266.85    548.41 o 
  28   6   2     5742.93     5250.47    709.31 o 
 -27   7   2      228.79     1122.10    388.75 o 
 -25   7   2     2701.02     3171.61    478.59 o 
 -23   7   2      233.23       89.65    286.85 o 
 -21   7   2      481.61      206.39    281.94 o 
 -19   7   2     4715.21     5628.61    551.78 o 
 -17   7   2     2521.55     2822.20    403.10 o 
 -15   7   2     2697.66     2160.94    368.65 o 
 -13   7   2     3723.86     2543.83    362.08 o 
 -11   7   2     4867.41     3916.75    411.95 o 
  -9   7   2     1883.99     1674.79    299.96 o 
  -7   7   2       16.58       56.43    257.14 o 
  -5   7   2      674.01     1097.42    184.50 o 
  -3   7   2    11463.31    11379.87    538.99 o 
  -1   7   2    38812.36    39793.02   1707.59 o 
   1   7   2    38371.55    36059.04   1278.18 o 
   3   7   2    17477.03    17006.75    625.21 o 
   5   7   2    30981.24    31290.51    976.55 o 
   7   7   2     9423.37     9707.43    439.01 o 
   9   7   2    29275.67    30201.42   1335.29 o 
  11   7   2    49408.32    46833.65   1638.52 o 
  13   7   2    25643.46    26560.78   1072.84 o 
  15   7   2     5231.92     4510.28    445.15 o 
  17   7   2      714.30      983.60    306.15 o 
  19   7   2     1989.33     1954.67    426.90 o 
  21   7   2     1578.98     2400.47    402.67 o 
  23   7   2     4816.86     5205.24    933.77 o 
  25   7   2     1366.85     1921.55    768.95 o 
  27   7   2      443.31      379.51    512.24 o 
 -26   8   2      673.74      877.78    370.31 o 
 -24   8   2     7407.22     6834.99    677.27 o 
 -22   8   2     1684.59     1557.31    377.15 o 
 -20   8   2      485.92      550.48    460.24 o 
 -18   8   2     7443.43     6244.96    570.07 o 
 -16   8   2     6362.08     6876.55   1066.33 o 
 -14   8   2      357.31     -154.03    251.24 o 
 -12   8   2     1412.36     1460.49    324.65 o 
 -10   8   2     2576.52     2470.93    365.68 o 
  -8   8   2    29864.57    25895.57   1059.40 o 
  -6   8   2    38635.69    36775.29   1656.81 o 
  -4   8   2     6736.94     5788.56    385.73 o 
  -2   8   2      633.94      556.85    488.53 o 
   0   8   2     1373.14     1626.43    290.19 o 
   2   8   2    21070.22    21368.96   1372.42 o 
   4   8   2   104344.73   100045.86   2731.13 o 
   6   8   2   106869.20   101456.12   2770.53 o 
   8   8   2    87996.19    82533.69   3290.14 o 
  10   8   2    30326.44    30391.93   1195.54 o 
  12   8   2    19941.03    18824.38   1785.72 o 
  14   8   2    13188.93    14430.54    776.25 o 
  16   8   2    23476.26    25010.98   1240.31 o 
  18   8   2    29386.73    27235.56   1175.96 o 
  20   8   2     5572.25     4560.38   1043.45 o 
  22   8   2      405.17      421.65    414.77 o 
  24   8   2       27.96     -167.57    393.01 o 
  26   8   2     1211.50     1393.68    527.94 o 
 -25   9   2     2259.18     2523.39    612.19 o 
 -23   9   2      612.87      695.07    369.11 o 
 -21   9   2       13.18     -281.73    453.49 o 
 -19   9   2     1163.30     1422.77    451.05 o 
 -17   9   2      632.98      887.88    349.41 o 
 -15   9   2        2.63      -83.20    305.99 o 
 -13   9   2      597.67      894.49    365.18 o 
 -11   9   2        4.70      -96.26    242.55 o 
  -9   9   2     4018.81     4153.88    462.12 o 
  -7   9   2     5963.34     6132.75    725.67 o 
  -5   9   2     1689.02     1553.99    383.39 o 
  -3   9   2      469.98      348.94    300.04 o 
  -1   9   2     5551.23     6017.67    466.43 o 
   1   9   2       18.48     -133.44    228.65 o 
   3   9   2     8228.93     7852.32    454.29 o 
   5   9   2    25121.53    24009.57   1117.53 o 
   7   9   2    28481.56    24647.24   1126.69 o 
   9   9   2    10853.06     9916.06    640.11 o 
  11   9   2     4059.97     4113.09    491.67 o 
  13   9   2     1773.28     1860.18    365.91 o 
  15   9   2     4883.96     4373.44    493.84 o 
  17   9   2     1325.22     1408.84    382.93 o 
  19   9   2       70.56      717.28    423.85 o 
  21   9   2      728.68      969.80    466.17 o 
  23   9   2     1971.10     1133.91    500.89 o 
  25   9   2      121.97      218.18    671.13 o 
 -22  10   2     1052.76     1436.26    519.64 o 
 -20  10   2      651.00      835.60    364.21 o 
 -18  10   2     1159.77     1437.99    371.37 o 
 -16  10   2      453.83      748.23    347.16 o 
 -14  10   2       39.18      408.48    320.98 o 
 -12  10   2     2418.65     2109.32    388.07 o 
 -10  10   2      172.18        4.76    333.98 o 
  -8  10   2    10996.01    10063.83    670.80 o 
  -6  10   2     8539.74     7053.12    680.99 o 
  -4  10   2     9686.74     8920.26    746.63 o 
  -2  10   2     5787.67     6670.95    517.78 o 
   0  10   2       96.52       85.43    318.62 o 
   2  10   2      606.74      571.62    282.30 o 
   4  10   2    11441.53    12548.05   1004.86 o 
   6  10   2     3649.81     3565.74    497.81 o 
   8  10   2       35.53      -18.84    251.82 o 
  10  10   2      275.23      509.82    286.01 o 
  12  10   2       50.54      227.86    277.21 o 
  14  10   2     2798.49     3387.84    461.49 o 
  16  10   2    20040.35    18429.40   1278.56 o 
  18  10   2    14965.61    14641.12   1158.70 o 
  20  10   2     9331.47     7877.87    906.09 o 
  22  10   2     2337.53     1565.75    895.24 o 
 -21  11   2      173.65      656.93    482.81 o 
 -19  11   2      987.97     1288.35   1049.38 o 
 -17  11   2      348.12      987.87    553.06 o 
 -15  11   2       73.76      500.16    427.55 o 
 -13  11   2       18.35       87.89    292.69 o 
 -11  11   2        7.68      188.67    392.64 o 
  -9  11   2     2977.86     2994.42    445.36 o 
  -7  11   2    11361.90    11044.32    740.12 o 
  -5  11   2     6434.26     8706.37    783.49 o 
  -3  11   2      301.36      215.15    301.69 o 
  -1  11   2      508.14     1114.28    388.90 o 
   1  11   2      357.53      717.32    426.20 o 
   3  11   2       49.14        9.09    258.85 o 
   5  11   2      962.44     1163.09    341.89 o 
   7  11   2      385.44      325.92    311.56 o 
   9  11   2      384.14       28.21    285.41 o 
  11  11   2        0.84      586.23    296.45 o 
  13  11   2      928.75     1084.19    440.17 o 
  15  11   2     7917.08     6911.21    827.26 o 
  17  11   2    14955.22    13200.69   1135.55 o 
  19  11   2     7302.38     6775.45    876.00 o 
  21  11   2     2888.85     3286.88    954.52 o 
 -18  12   2      459.51       41.20    458.03 o 
 -16  12   2     1548.69     2552.08    598.35 o 
 -14  12   2     2287.45     2828.25    562.94 o 
 -12  12   2     3430.11     3619.82    500.93 o 
 -10  12   2      852.80     2680.43    448.51 o 
  -8  12   2      145.21      124.16    286.84 o 
  -6  12   2     1265.47     1162.76    567.73 o 
  -4  12   2     2993.05     3078.67    549.65 o 
  -2  12   2      322.67     1273.93    569.16 o 
   0  12   2     2472.11     3315.20    454.59 o 
   2  12   2     4385.07     4916.14    549.09 o 
   4  12   2     9740.52     9227.14    701.85 o 
   6  12   2    15452.20    14428.37    864.68 o 
   8  12   2     2745.09     3083.36    563.06 o 
  10  12   2       59.38        6.71    363.99 o 
  12  12   2      266.97      469.09    551.37 o 
  14  12   2      263.85     1013.19    470.10 o 
  16  12   2     1118.31     1410.06    521.35 o 
  18  12   2      842.30     1071.36    514.04 o 
 -15  13   2      485.63      919.19   1040.49 o 
 -13  13   2     4351.79     5137.82   1080.21 o 
 -11  13   2     4386.27     5599.00    613.02 o 
  -9  13   2      171.32      460.69    331.80 o 
  -7  13   2     2482.66     2766.21    446.33 o 
  -5  13   2     4170.75     4084.86    525.01 o 
  -3  13   2     4454.36     5327.48    576.60 o 
  -1  13   2     3175.08     2809.24    442.42 o 
   1  13   2     6507.06     8428.92    679.47 o 
   3  13   2    11134.03    11387.18   1232.40 o 
   5  13   2    12480.93    14765.71   1346.06 o 
   7  13   2     7656.29     7888.35    855.93 o 
   9  13   2     2865.77     3296.46    583.39 o 
  11  13   2      685.56      992.00    500.38 o 
  13  13   2      736.53      901.98    478.47 o 
  15  13   2     1797.60     2290.85    864.41 o 
 -10  14   2      222.24     1059.77    704.92 o 
  -8  14   2     2006.25     3104.63    475.38 o 
  -6  14   2      395.48     -230.40    451.83 o 
  -4  14   2      411.92      967.08    414.69 o 
  -2  14   2     2149.67     2770.74    446.62 o 
   0  14   2     3962.60     3932.05    512.87 o 
   2  14   2     2136.13     3862.77    577.22 o 
   4  14   2      697.18      532.95    563.23 o 
   6  14   2      199.93       20.62    592.28 o 
   8  14   2      122.42       47.67    384.23 o 
  10  14   2      345.60     -206.32    535.96 o 
 -31   1   3    17415.36    14990.18   1331.59 o 
 -29   1   3    13835.46    13235.71    868.88 o 
 -27   1   3     4232.30     4020.92    483.91 o 
 -25   1   3     1522.04     1418.23    557.30 o 
 -23   1   3     1923.01     1599.56    287.68 o 
 -21   1   3    27244.41    29493.08    871.28 o 
 -19   1   3    61412.94    59522.84   1691.65 o 
 -17   1   3    34031.72    30875.59   1810.57 o 
 -15   1   3     1886.68     2454.84    227.16 o 
 -13   1   3    95450.79   105629.88   2739.90 o 
 -11   1   3    42282.47    40839.41   1138.83 o 
  -9   1   3        2.97     -103.55    103.55 o 
  -7   1   3   114250.80   140109.86   4101.44 o 
  -5   1   3    42271.16    49372.53   1866.38 o 
  -1   1   3     4666.05     5592.03    170.62 o 
   1   1   3     4898.66     5977.30    348.96 o 
   3   1   3        6.84      203.49     52.01 o 
   5   1   3   111186.79   138531.17   2871.47 o 
   7   1   3      100.55      156.74     93.25 o 
   9   1   3   110772.57   124214.69   2909.75 o 
  11   1   3   258533.69   293719.91   6735.71 o 
  13   1   3   137824.89   155680.11   3293.92 o 
  15   1   3     9193.25    10826.46    375.48 o 
  17   1   3    10802.99    11257.88    470.54 o 
  19   1   3      429.32      441.78    200.68 o 
  21   1   3    39380.24    38445.56   1083.37 o 
  23   1   3    40907.96    39681.98   1712.68 o 
  25   1   3    23791.94    22356.19    875.08 o 
  27   1   3     2476.45     2456.92    340.55 o 
  29   1   3       92.76      -86.96    335.61 o 
  31   1   3      107.27      137.03    332.46 o 
 -30   2   3     1727.91     1706.78    433.09 o 
 -28   2   3     1436.39     1842.50    411.15 o 
 -26   2   3     3757.42     3966.03    614.37 o 
 -24   2   3    10915.30    11269.27    908.74 o 
 -22   2   3     5708.42     7656.92    535.28 o 
 -20   2   3    15179.72    15801.55   1006.78 o 
 -18   2   3    15585.61    16248.21    866.67 o 
 -16   2   3       36.77       63.61    182.12 o 
 -14   2   3     3436.78     3020.00    293.03 o 
 -12   2   3    28662.21    25945.56   1240.14 o 
 -10   2   3    35418.09    34076.52   1136.20 o 
  -8   2   3     1843.54     1237.38    293.58 o 
  -6   2   3     4403.98     6299.75    404.40 o 
  -4   2   3    46007.95    53810.85   2024.84 o 
  -2   2   3    41869.86    56700.07   1323.13 o 
   0   2   3    53745.11    56924.50   1336.30 o 
   2   2   3    89639.13   117790.59   2713.68 o 
   4   2   3       32.66      256.40     94.29 o 
   6   2   3      334.42      210.45     93.61 o 
   8   2   3    27882.74    30281.66    791.82 o 
  10   2   3    11383.52    10411.09    414.47 o 
  12   2   3    14095.08    13291.26    404.20 o 
  14   2   3    22530.60    27658.02    713.65 o 
  16   2   3    11584.41    13321.89    522.59 o 
  18   2   3     7587.17     8766.57    396.62 o 
  20   2   3      757.39      885.13    246.58 o 
  22   2   3     9485.65     9516.38    730.12 o 
  24   2   3     3664.18     3706.73    432.42 o 
  26   2   3     1812.67     2146.47    379.73 o 
  28   2   3     3663.87     3334.67    460.80 o 
  30   2   3      578.92      854.87    356.40 o 
 -31   3   3    10108.57     9758.03   1080.35 o 
 -29   3   3     3676.93     4240.22    550.91 o 
 -27   3   3      103.40      153.75    400.78 o 
 -25   3   3    12964.39    14002.97   1045.40 o 
 -23   3   3     3656.45     3551.45    642.77 o 
 -21   3   3     3169.87     3071.33    373.76 o 
 -19   3   3    15188.04    14844.78    714.89 o 
 -17   3   3    16854.48    18955.54    842.02 o 
 -15   3   3     4109.78     5455.04    404.28 o 
 -13   3   3     2576.67     2727.16    288.64 o 
 -11   3   3      214.43      224.11    186.41 o 
  -9   3   3    77936.20    84984.60   2599.87 o 
  -7   3   3   160072.53   171868.64   6251.03 o 
  -5   3   3    78989.77    91068.98   3378.10 o 
  -3   3   3    11537.18    12777.95    928.44 o 
  -1   3   3   219051.95   233250.11   6025.93 o 
   1   3   3   133721.63   138909.11   4221.06 o 
   3   3   3    14051.38    15601.98    440.43 o 
   5   3   3     1964.27     1755.53    135.85 o 
   7   3   3       24.02        4.74     90.11 o 
   9   3   3    25863.08    26645.12    724.84 o 
  11   3   3    93679.18    98365.12   2366.71 o 
  13   3   3    30845.75    30004.20    843.78 o 
  15   3   3     4033.22     4222.95    302.68 o 
  17   3   3      300.81      357.27    186.24 o 
  19   3   3       16.85      272.58    179.46 o 
  21   3   3    13024.67    11364.27    554.45 o 
  23   3   3    17379.94    17583.74    846.28 o 
  25   3   3    10640.44     8436.77    617.83 o 
  27   3   3        6.13        9.46    250.30 o 
  29   3   3     2638.83     3816.22    609.29 o 
 -30   4   3     2300.19     2344.33    495.53 o 
 -28   4   3     1914.94     2273.10    545.90 o 
 -26   4   3     1750.10     1098.36    446.14 o 
 -24   4   3      717.04      776.31    364.92 o 
 -22   4   3      425.04      485.94    290.05 o 
 -20   4   3     6518.64     6890.88    514.64 o 
 -18   4   3     6379.96     6394.94    484.01 o 
 -16   4   3      652.25      867.04    356.40 o 
 -14   4   3    10054.04    11309.41    589.47 o 
 -12   4   3     4375.41     4469.78    364.47 o 
 -10   4   3    45875.79    50422.91   1646.74 o 
  -8   4   3    43136.29    39118.27   1612.66 o 
  -6   4   3      246.63      726.40    301.18 o 
  -4   4   3       59.45      202.87    194.87 o 
  -2   4   3    89384.70    99500.55   3689.12 o 
   0   4   3   120209.80   138396.88   4184.36 o 
   2   4   3    60091.30    66532.75   1781.48 o 
   4   4   3    26096.97    26140.18    774.47 o 
   6   4   3    31365.81    32293.81    931.22 o 
   8   4   3    65145.13    68301.59   1841.10 o 
  10   4   3    58364.79    59694.54   1720.03 o 
  12   4   3    73926.11    73555.92   2059.47 o 
  14   4   3    36919.80    37097.65   1131.28 o 
  16   4   3    20855.05    19728.40    707.90 o 
  18   4   3     7858.22     8446.78    458.77 o 
  20   4   3     5042.98     5031.27    383.13 o 
  22   4   3    11110.77    11617.76    704.26 o 
  24   4   3    13492.07    13989.39    775.52 o 
  26   4   3     3981.93     4305.76    499.51 o 
  28   4   3     3897.44     3341.42    974.68 o 
  30   4   3     1140.97     2169.91    835.95 o 
 -29   5   3      679.15     1278.58    780.22 o 
 -27   5   3       45.44      430.08    446.59 o 
 -25   5   3     3722.36     4073.83    487.94 o 
 -23   5   3     2537.57     2352.91    391.35 o 
 -21   5   3     5279.46     4768.30    529.16 o 
 -19   5   3    13125.25    12621.50    811.44 o 
 -17   5   3    16976.96    15829.50    765.68 o 
 -15   5   3     3288.25     3732.30    387.82 o 
 -13   5   3    21816.57    22854.09   1574.07 o 
 -11   5   3    24964.62    25680.11   1031.45 o 
  -9   5   3     1099.72     1104.20    354.88 o 
  -7   5   3    17659.67    18251.26    897.61 o 
  -5   5   3     1429.69     1723.55    288.29 o 
  -3   5   3     5843.84     4648.09    717.37 o 
  -1   5   3    24249.85    20464.98    941.87 o 
   1   5   3    32684.34    33191.36    984.15 o 
   3   5   3    56466.64    58398.98   1610.97 o 
   5   5   3   152841.06   162529.34   4212.34 o 
   7   5   3    70580.77    66063.84   1805.69 o 
   9   5   3    15198.38    14506.14    529.62 o 
  11   5   3        3.58      212.68    150.05 o 
  13   5   3      166.70      397.87    156.49 o 
  15   5   3      411.25      395.08    204.76 o 
  17   5   3    15595.00    15492.64    686.30 o 
  19   5   3     1585.16     1567.34    318.80 o 
  21   5   3     1300.07     1630.57    343.81 o 
  23   5   3     5116.58     4510.92    609.64 o 
  25   5   3     2494.09     3349.53    433.67 o 
  27   5   3      574.49      676.52    392.20 o 
  29   5   3     5545.18     5264.70   1152.54 o 
 -28   6   3     2055.52     1888.79   1333.96 o 
 -26   6   3       10.48     -110.81    351.71 o 
 -24   6   3     1567.13     1803.87    380.13 o 
 -22   6   3     1592.92     2316.99    402.57 o 
 -20   6   3     6984.20     7450.05    574.21 o 
 -18   6   3    15317.35    14652.61    774.36 o 
 -16   6   3     4349.87     4358.97    444.70 o 
 -14   6   3     1908.51     1967.52    325.15 o 
 -12   6   3      559.91      909.85    271.69 o 
 -10   6   3     2122.10     2120.78    321.30 o 
  -8   6   3     5661.86     7201.30    570.32 o 
  -6   6   3     6856.05     6302.25    512.67 o 
  -4   6   3    22771.46    20842.94    780.24 o 
  -2   6   3    73905.58    65731.23   3985.28 o 
   0   6   3    61764.41    64485.90   2099.07 o 
   2   6   3     9551.94    10318.39    436.40 o 
   4   6   3     2512.07     2446.02    226.72 o 
   6   6   3    14480.75    11950.23    625.37 o 
   8   6   3     4950.57     3755.21    259.85 o 
  10   6   3     1132.63     1091.44    180.74 o 
  12   6   3     1913.42     2374.64    236.20 o 
  14   6   3      342.60      612.48    246.11 o 
  16   6   3     8374.95     8239.93    553.78 o 
  18   6   3    12880.08    10484.51    645.94 o 
  20   6   3    14061.76    12801.18    736.82 o 
  22   6   3    18184.10    20411.88    963.36 o 
  24   6   3    15371.10    14163.58   1046.53 o 
  26   6   3     7384.09     7999.47    842.59 o 
  28   6   3     1484.38     1241.66    454.00 o 
 -27   7   3     1657.53      905.39    514.10 o 
 -25   7   3     8724.82     9072.40    962.19 o 
 -23   7   3     4563.15     5608.71    627.68 o 
 -21   7   3       18.52     -140.08    292.30 o 
 -19   7   3      927.50     1447.61    375.95 o 
 -17   7   3      730.28     1047.96    329.55 o 
 -15   7   3    18045.20    18020.49    855.44 o 
 -13   7   3    27861.46    25276.85   1045.42 o 
 -11   7   3     9727.38    10143.37    601.21 o 
  -9   7   3     4038.63     3332.66    436.66 o 
  -7   7   3    73316.22    67052.16   4135.87 o 
  -5   7   3    54153.01    50718.61   1673.08 o 
  -3   7   3     7772.44     7721.75   1857.46 o 
  -1   7   3      317.92      453.14    207.50 o 
   1   7   3      302.08      472.56    309.28 o 
   3   7   3    18187.47    18446.75    663.17 o 
   5   7   3    14838.79    18062.94    648.53 o 
   7   7   3     7299.87     8519.74    551.49 o 
   9   7   3    11585.36    11416.97    532.62 o 
  11   7   3    21647.23    21215.48    908.25 o 
  13   7   3      109.48     -159.56    222.48 o 
  15   7   3     5640.98     5244.95    824.29 o 
  17   7   3    44724.67    46874.30   1931.05 o 
  19   7   3    37771.52    36613.17   1804.58 o 
  21   7   3     8147.81     7488.34    784.04 o 
  23   7   3     1434.13     1531.23    478.53 o 
  25   7   3      741.98      960.48    940.89 o 
  27   7   3     4710.05     4332.09    720.92 o 
 -26   8   3     1130.57     1423.35    395.28 o 
 -24   8   3      279.86      100.46    384.49 o 
 -22   8   3       44.00      378.30    301.86 o 
 -20   8   3     1238.09     1313.54    356.57 o 
 -18   8   3     2602.27     2719.33    435.10 o 
 -16   8   3      141.51      282.81    285.67 o 
 -14   8   3     3853.68     3686.65    458.21 o 
 -12   8   3     2407.76     2641.41    385.07 o 
 -10   8   3      310.14      396.08    267.94 o 
  -8   8   3    14477.46    13411.01    841.48 o 
  -6   8   3     5229.18     3986.51    498.00 o 
  -4   8   3     5005.60     4768.54    649.12 o 
  -2   8   3      600.07      429.06    248.78 o 
   0   8   3     7186.29     7263.37    587.87 o 
   2   8   3       51.79     -187.34    187.34 o 
   4   8   3      423.43       79.99    187.07 o 
   6   8   3     2284.35     1981.92    292.50 o 
   8   8   3    10942.84    10178.48    612.52 o 
  10   8   3    27975.66    28669.81   1149.04 o 
  12   8   3    18671.49    18011.31    850.46 o 
  14   8   3     3083.50     4124.78    444.47 o 
  16   8   3     7450.26     7723.28    598.40 o 
  18   8   3     5803.86     5669.21    795.64 o 
  20   8   3     1338.46     2387.48    538.48 o 
  22   8   3      835.70      669.14    421.05 o 
  24   8   3     1707.71     1090.21    496.89 o 
  26   8   3      569.83      710.83    492.97 o 
 -25   9   3     2995.97     3341.88    710.55 o 
 -23   9   3     5013.53     4902.38    976.63 o 
 -21   9   3      264.85     1002.97    356.37 o 
 -19   9   3      436.44      819.03    329.90 o 
 -17   9   3      591.66     1017.54    347.68 o 
 -15   9   3     2669.29     2489.64    727.59 o 
 -13   9   3    11030.77     9897.60    680.24 o 
 -11   9   3     6660.11     5027.69    505.89 o 
  -9   9   3      787.07      449.20    267.89 o 
  -7   9   3     4345.32     4448.04    547.46 o 
  -5   9   3      476.87       48.38    338.53 o 
  -3   9   3      239.50      104.86    288.27 o 
  -1   9   3      801.57      800.42    277.49 o 
   1   9   3      134.85      197.57    228.99 o 
   3   9   3    24698.13    20963.96    785.04 o 
   5   9   3    45897.09    40003.04   1480.91 o 
   7   9   3    35441.45    32094.87   1289.90 o 
   9   9   3     7324.39     9148.97    613.89 o 
  11   9   3     5876.06     6711.54    542.53 o 
  13   9   3     1801.91     2796.24    533.03 o 
  15   9   3     5790.89     6669.10    752.53 o 
  17   9   3    14497.38    13667.87   1062.78 o 
  19   9   3    10600.82     9053.52    911.60 o 
  21   9   3     1096.93     1523.68    502.90 o 
  23   9   3       69.07      393.94    470.12 o 
 -22  10   3      287.01      995.27    435.82 o 
 -20  10   3      641.88     1296.11    391.12 o 
 -18  10   3     3760.75     4155.08    533.16 o 
 -16  10   3      105.78      704.90    402.03 o 
 -14  10   3     2062.74     2599.59    417.99 o 
 -12  10   3     8841.15     8737.59    665.61 o 
 -10  10   3     4137.02     3485.13    449.78 o 
  -8  10   3       50.32      495.92    281.76 o 
  -6  10   3       72.26      259.37    312.18 o 
  -4  10   3      626.08      674.87    337.72 o 
  -2  10   3      389.42      399.58    259.36 o 
   0  10   3     1083.95      884.03    241.88 o 
   2  10   3      766.05      353.98    266.02 o 
   4  10   3      106.57      152.69    314.20 o 
   6  10   3     3391.49     4240.11    467.05 o 
   8  10   3     1456.77     1677.52    387.99 o 
  10  10   3      226.23      549.79    279.89 o 
  12  10   3     2103.78     2253.61    387.03 o 
  14  10   3      145.30      459.17    402.46 o 
  16  10   3     4040.92     3502.39    636.22 o 
  18  10   3     1679.68     3301.61    635.03 o 
  20  10   3      382.89      740.82    459.24 o 
  22  10   3       22.07       -4.36    425.37 o 
 -21  11   3     1488.63     2352.01    606.62 o 
 -19  11   3      200.01      595.07    344.00 o 
 -17  11   3      407.46     1094.48    410.85 o 
 -15  11   3      318.29      388.86    340.63 o 
 -13  11   3      662.53      215.63    317.32 o 
 -11  11   3      316.20      479.24    378.93 o 
  -9  11   3     1368.92     1672.33    432.74 o 
  -7  11   3     1644.44     1547.86    365.06 o 
  -5  11   3      174.27     -123.26    251.99 o 
  -3  11   3     1309.51     1738.37    363.35 o 
  -1  11   3     3095.24     3093.49    405.41 o 
   1  11   3      436.48      241.93    281.27 o 
   3  11   3      213.87      195.54    293.75 o 
   5  11   3    11273.28    10907.93   1021.02 o 
   7  11   3    16865.10    16326.29    988.20 o 
   9  11   3     6089.52     6246.75    577.15 o 
  11  11   3     2806.28     2954.68    540.24 o 
  13  11   3     2559.56     3741.09   1096.22 o 
  15  11   3     8934.29     8658.87    921.23 o 
  17  11   3     4588.99     5224.77   1896.59 o 
  19  11   3     3750.67     3370.11    662.25 o 
 -18  12   3      540.71      748.51    439.03 o 
 -16  12   3      277.04      617.46    429.92 o 
 -14  12   3      315.13      297.96    342.17 o 
 -12  12   3      313.42      301.35    345.40 o 
 -10  12   3       81.78      239.69    318.69 o 
  -8  12   3     1717.99     1656.07    375.28 o 
  -6  12   3     1302.02     1112.42    299.43 o 
  -4  12   3       87.70      585.72    377.31 o 
  -2  12   3     2330.64     3078.10    837.03 o 
   0  12   3     2945.62     3940.79    577.84 o 
   2  12   3      758.29      600.55    336.73 o 
   4  12   3     4895.48     5474.44    572.64 o 
   6  12   3     9786.65    11068.33    775.14 o 
   8  12   3     7890.10     9895.73    920.45 o 
  10  12   3     3847.34     4374.60    665.32 o 
  12  12   3     3704.59     4738.04    794.45 o 
  14  12   3     3633.99     3610.80    901.76 o 
  16  12   3     4782.61     5528.61   1578.82 o 
  18  12   3     3770.95     3704.38    699.68 o 
 -15  13   3        2.28       -7.26    448.80 o 
 -13  13   3       15.28      350.93    339.33 o 
 -11  13   3      848.27     1280.01    407.61 o 
  -9  13   3        0.10      405.01    326.64 o 
  -7  13   3      427.83      764.54    523.25 o 
  -5  13   3      657.69      840.41    541.17 o 
  -3  13   3        2.39       57.69    381.31 o 
  -1  13   3      195.79      362.55    422.51 o 
   1  13   3      230.20       65.29    312.66 o 
   3  13   3      177.58      275.83    527.77 o 
   5  13   3       53.01       34.98    650.97 o 
   7  13   3      530.21      618.47    397.78 o 
   9  13   3     2306.38     2972.93    690.10 o 
  11  13   3      802.00     1904.98    519.98 o 
  13  13   3      305.68      417.85    452.73 o 
 -10  14   3        0.37      200.59    408.65 o 
  -8  14   3      822.71     1906.19    438.32 o 
  -6  14   3     1351.11     1943.02    361.05 o 
  -4  14   3       73.60      349.60    295.23 o 
  -2  14   3      466.14      874.03    346.73 o 
   0  14   3      157.16      928.96    328.62 o 
   2  14   3       51.76     1108.97    447.30 o 
   4  14   3      383.26     1124.88    448.56 o 
   6  14   3      833.11       20.48    398.41 o 
   8  14   3      685.11     1061.01    446.97 o 
 -28   0   4     6978.97     4906.25    690.69 o 
 -26   0   4      152.81     -209.98    732.79 o 
 -24   0   4     9445.04     8328.48    820.53 o 
 -22   0   4     1574.60      728.77    372.92 o 
 -20   0   4    47881.61    47109.59   2015.82 o 
 -18   0   4    91160.67    93149.04   2846.13 o 
 -16   0   4    32870.07    36860.94   1243.33 o 
 -14   0   4     5033.06     6340.74    454.85 o 
 -12   0   4    26064.17    30699.95   1015.81 o 
 -10   0   4   126351.82   146937.14   4232.69 o 
  -8   0   4   439894.13   526752.31  14821.53 o 
  -6   0   4   329790.38   376159.41  10569.25 o 
  -4   0   4     4285.74     3820.26    258.58 o 
  -2   0   4     2044.91     2322.51    167.66 o 
   0   0   4     5250.62     4547.50    512.83 o 
   2   0   4   188104.58   248850.17   9076.14 o 
   6   0   4   169095.69   203832.14   5986.76 o 
   8   0   4       28.46      154.91    122.52 o 
  10   0   4    88846.25   102260.20   3110.23 o 
  12   0   4   169089.89   192150.80   7136.44 o 
  14   0   4    26677.48    27390.18   1001.06 o 
  16   0   4     4817.37     4947.99    485.20 o 
  18   0   4    13195.94    12840.08    882.19 o 
  20   0   4    12734.09    11262.39    779.75 o 
  22   0   4    21793.59    20688.71   1098.67 o 
  24   0   4    22815.47    20508.34   1129.77 o 
  26   0   4     2105.34     2208.81    436.09 o 
  28   0   4      880.99      730.04    479.04 o 
  30   0   4       17.70      -69.39    477.26 o 
 -31   1   4     2607.48     3869.44    555.31 o 
 -29   1   4      836.42     1391.07    529.29 o 
 -27   1   4      403.37      411.01    282.63 o 
 -25   1   4       65.59      991.97    299.10 o 
 -23   1   4      388.00      567.15    319.33 o 
 -21   1   4     1102.66     1045.76    206.47 o 
 -19   1   4     2935.42     3212.27    267.99 o 
 -17   1   4       13.00      -50.37    150.16 o 
 -15   1   4     9722.22    10105.22    427.83 o 
 -13   1   4    26842.26    29512.03    884.39 o 
 -11   1   4    33381.13    32448.34    934.08 o 
  -9   1   4    25613.63    22584.88    785.14 o 
  -7   1   4    92762.55   103512.09   3067.48 o 
  -5   1   4   161040.81   189890.14   6822.86 o 
  -3   1   4    10108.20     9479.65    255.91 o 
  -1   1   4    14138.08    18813.22    469.43 o 
   3   1   4     1235.29     1230.50     93.37 o 
   5   1   4     3277.97     3152.48    152.34 o 
   7   1   4    14373.65    14667.02    424.76 o 
   9   1   4    11220.52    13822.69    428.83 o 
  11   1   4      382.44      826.86    151.30 o 
  13   1   4     9332.08     8589.86    355.32 o 
  15   1   4    20674.51    20736.65    578.15 o 
  17   1   4     6269.65     6469.07    349.28 o 
  19   1   4      866.75      986.62    175.28 o 
  21   1   4      190.85     -155.48    155.48 o 
  23   1   4      731.73      625.86    287.53 o 
  25   1   4      493.89      649.15    275.01 o 
  27   1   4      180.63      249.25    238.92 o 
  29   1   4       40.03      545.98    404.93 o 
  31   1   4       10.61      758.98    344.92 o 
 -30   2   4     9980.44     9945.48   1253.60 o 
 -28   2   4     2588.99     2749.62    790.63 o 
 -26   2   4       81.93      723.17    294.79 o 
 -24   2   4      129.95      199.89    288.54 o 
 -22   2   4     7210.93     6848.09    498.88 o 
 -20   2   4    47306.84    48310.30   2015.26 o 
 -18   2   4    49965.66    52041.39   2111.33 o 
 -16   2   4    26127.71    24534.46    941.99 o 
 -14   2   4     4721.98     5896.97    380.63 o 
 -12   2   4    18568.55    17710.22   1168.24 o 
 -10   2   4     1483.70     2516.04    242.91 o 
  -8   2   4    11420.76    13016.23    529.03 o 
  -6   2   4    63351.61    80133.16   2452.54 o 
  -4   2   4    16913.58    15780.09    464.31 o 
  -2   2   4   164856.66   179239.94   4098.88 o 
   0   2   4    77444.55    76554.74   1777.61 o 
   2   2   4     1456.26     2073.33    136.66 o 
   4   2   4   113253.05   134250.81   3101.74 o 
   6   2   4    49020.82    52866.80   1280.18 o 
   8   2   4     1039.05     1439.52    171.81 o 
  10   2   4    88326.76   102897.61   2200.71 o 
  12   2   4    50251.65    51368.74   1175.30 o 
  14   2   4     2668.59     2855.20    226.52 o 
  16   2   4     7786.46     8581.75    349.71 o 
  18   2   4     9260.77    10194.91    415.39 o 
  20   2   4       64.91      142.25    182.25 o 
  22   2   4    37065.17    37541.85   1563.13 o 
  24   2   4    39210.75    37002.57   1725.16 o 
  26   2   4     4920.29     5098.32    711.37 o 
  28   2   4       11.00      729.46    707.89 o 
  30   2   4      198.27      665.85    336.17 o 
 -31   3   4     3614.19     3176.12    533.18 o 
 -29   3   4     2432.20     1997.07    445.23 o 
 -27   3   4     3485.81     3022.51    457.23 o 
 -25   3   4     2784.47     2698.57    560.86 o 
 -23   3   4     3414.11     3595.36    432.96 o 
 -21   3   4    16563.60    16889.64   1209.30 o 
 -19   3   4    41752.12    39675.27   1510.68 o 
 -17   3   4    10980.43    11452.38    595.86 o 
 -15   3   4    16815.69    15479.99   1565.91 o 
 -13   3   4     9042.30     8823.05    473.30 o 
 -11   3   4     1485.27     1782.68    244.99 o 
  -9   3   4     1577.43     2209.57    344.48 o 
  -7   3   4     1367.25     1091.30    232.18 o 
  -5   3   4      479.41      426.77    195.85 o 
  -3   3   4     1772.85      456.74     99.27 o 
  -1   3   4    21527.07    17510.78    486.48 o 
   1   3   4     8391.73     7012.76    251.12 o 
   3   3   4     1451.76     1249.07    122.03 o 
   5   3   4     2287.17     1646.05    138.18 o 
   7   3   4    19763.79    16880.45    490.92 o 
   9   3   4      752.96      416.66    120.57 o 
  11   3   4       49.49      -65.91    121.62 o 
  13   3   4     3590.79     3339.84    296.95 o 
  15   3   4      382.30      413.79    158.87 o 
  17   3   4    15475.79    15201.74    604.12 o 
  19   3   4    18906.01    17670.18    687.46 o 
  21   3   4    35356.90    33383.27   1116.44 o 
  23   3   4    23370.45    21882.33   1257.06 o 
  25   3   4     8481.10     7539.20    585.80 o 
  27   3   4     3904.01     4553.09    481.37 o 
  29   3   4      434.39      796.82    694.84 o 
 -30   4   4     2513.48     4039.11    564.08 o 
 -28   4   4      536.53     1103.40    470.93 o 
 -26   4   4     4686.02     4464.38    892.86 o 
 -24   4   4     9112.15     9107.90    638.17 o 
 -22   4   4      209.60      575.55    259.98 o 
 -20   4   4     9709.58     9372.78    598.20 o 
 -18   4   4    19933.53    19686.45    862.30 o 
 -16   4   4      414.06      307.84    271.20 o 
 -14   4   4    34088.08    30741.68   1931.47 o 
 -12   4   4    65972.85    66768.92   2142.38 o 
 -10   4   4     9430.56    10546.77    522.52 o 
  -8   4   4    87279.91    91567.27   3467.78 o 
  -6   4   4   204356.03   225555.86   8166.05 o 
  -4   4   4   106006.74   110572.73   4088.97 o 
  -2   4   4     2245.24     1660.47    252.58 o 
   0   4   4      537.94      790.20    127.03 o 
   2   4   4     1004.18     1483.57    142.32 o 
   4   4   4    26447.43    30514.59    802.04 o 
   6   4   4    26237.98    31171.17    825.66 o 
   8   4   4    26768.78    24132.10    679.03 o 
  10   4   4    81946.77    78081.53   1912.50 o 
  12   4   4    54827.54    56031.02   1435.00 o 
  14   4   4     7271.31     8260.70    407.32 o 
  16   4   4    20156.61    18973.63    695.44 o 
  18   4   4    15481.65    13875.24    594.23 o 
  20   4   4     4256.95     4785.27    377.80 o 
  22   4   4     4421.18     4992.18    482.17 o 
  24   4   4     3881.13     4647.02    482.57 o 
  26   4   4      118.53      538.05    356.12 o 
  28   4   4     2595.04     2104.30    500.57 o 
  30   4   4     2141.48     4474.99   1049.38 o 
 -29   5   4     6620.36     6277.30    847.74 o 
 -27   5   4     3115.53     3259.03    651.60 o 
 -25   5   4     7153.77     7505.34   1152.54 o 
 -23   5   4    10056.88    11950.61    739.60 o 
 -21   5   4    18783.24    18791.34   1108.50 o 
 -19   5   4    19134.56    20302.73    915.81 o 
 -17   5   4     8570.28     9283.65    591.83 o 
 -15   5   4      165.17      448.48    233.87 o 
 -13   5   4     6633.66     6769.59    476.09 o 
 -11   5   4      441.44      745.72    238.24 o 
  -9   5   4     3341.94     3240.58    439.91 o 
  -7   5   4    29671.96    26628.03   1198.53 o 
  -5   5   4    61761.44    62352.84   2435.27 o 
  -3   5   4    10988.76    10079.60    579.59 o 
  -1   5   4      119.44      119.00    145.91 o 
   1   5   4      643.45      625.45    219.75 o 
   3   5   4    14802.52    18896.75    622.80 o 
   5   5   4     4324.03     3828.65    275.89 o 
   7   5   4    10202.74     8711.62    381.82 o 
   9   5   4    38280.28    34305.80   1026.10 o 
  11   5   4    39920.75    39695.45   1175.64 o 
  13   5   4    14911.29    14177.47    554.08 o 
  15   5   4    13410.23    15113.70    595.45 o 
  17   5   4      742.83     1195.36    233.24 o 
  19   5   4      850.70      779.04    275.80 o 
  21   5   4     5041.40     5912.54    757.50 o 
  23   5   4    10773.66    10893.33    692.59 o 
  25   5   4     4442.65     4007.71   1061.83 o 
  27   5   4     3574.43     3586.79    569.16 o 
  29   5   4     1342.29     1673.08    841.88 o 
 -28   6   4      586.36     1152.13    537.28 o 
 -26   6   4     8112.97     9370.65    771.68 o 
 -24   6   4    13496.76    15078.00   1058.70 o 
 -22   6   4     4315.59     4008.43    481.54 o 
 -20   6   4      270.78      126.63    311.01 o 
 -18   6   4     1479.01     1665.22    349.75 o 
 -16   6   4     3116.78     2953.71    544.44 o 
 -14   6   4     8936.62     8593.90    560.68 o 
 -12   6   4    14017.93    12039.50    632.75 o 
 -10   6   4        0.07      347.65    237.33 o 
  -8   6   4    16752.68    17174.71    918.48 o 
  -6   6   4    37458.86    37807.36   1619.45 o 
  -4   6   4        9.52      136.81    219.67 o 
  -2   6   4     8041.10     7923.58    453.30 o 
   0   6   4    59148.16    59103.65   1661.57 o 
   2   6   4      457.04      901.05    188.79 o 
   4   6   4    35780.83    32815.19   1000.57 o 
   6   6   4    52903.92    49871.84   1425.84 o 
   8   6   4     8487.33     7409.00    385.77 o 
  10   6   4      488.59      305.46    221.98 o 
  12   6   4     1554.31     1422.60    204.38 o 
  14   6   4       65.85      124.86    155.13 o 
  16   6   4    13535.64    14114.99    715.33 o 
  18   6   4    14815.96    15445.37    771.45 o 
  20   6   4       56.19      -45.78    241.59 o 
  22   6   4     2025.04     1136.80    844.84 o 
  24   6   4     1137.32     1145.51    436.14 o 
  26   6   4     1632.61     2543.59    530.49 o 
  28   6   4     6371.41     7104.35   1824.26 o 
 -27   7   4      783.94      975.47    588.13 o 
 -25   7   4     1174.37     1382.84    367.62 o 
 -23   7   4     1708.17     1916.59    397.79 o 
 -21   7   4     5290.44     5752.09    546.47 o 
 -19   7   4     5693.08     6417.86    697.44 o 
 -17   7   4     5603.70     5795.39    528.90 o 
 -15   7   4     3562.14     4181.65    449.69 o 
 -13   7   4     1563.20     1840.59    423.90 o 
 -11   7   4      928.97      856.41    270.97 o 
  -9   7   4    11691.71    10990.82    739.03 o 
  -7   7   4    21826.11    21009.38   2096.39 o 
  -5   7   4     7015.24     6800.62    570.46 o 
  -3   7   4     2309.25     2360.46    509.28 o 
  -1   7   4     4739.03     5948.70    905.20 o 
   1   7   4       11.79      183.57    179.61 o 
   3   7   4     4125.98     4046.03    303.87 o 
   5   7   4     2416.19     1741.14    315.39 o 
   7   7   4      516.44      862.15    279.69 o 
   9   7   4     8096.58     8913.76    431.77 o 
  11   7   4    19739.46    19178.05    697.37 o 
  13   7   4    11627.70     9482.02    604.88 o 
  15   7   4     4904.80     4745.36    531.86 o 
  17   7   4       11.62       12.68    238.77 o 
  19   7   4      277.78      726.18    383.89 o 
  21   7   4     2444.20     1556.96    445.52 o 
  23   7   4     2379.29     2749.03    579.90 o 
  25   7   4     4730.17     5440.20    745.52 o 
  27   7   4      290.66      -89.25    425.68 o 
 -26   8   4     6412.99     8010.19    705.94 o 
 -24   8   4    12285.72    12301.38   1157.22 o 
 -22   8   4     4642.50     5115.93    556.90 o 
 -20   8   4      311.46      269.03    458.94 o 
 -18   8   4      692.76      907.96    574.69 o 
 -16   8   4     5833.34     5777.38    543.42 o 
 -14   8   4    15031.10    16834.81    861.15 o 
 -12   8   4    13772.35    14441.57    764.97 o 
 -10   8   4    25516.85    24309.34   1024.53 o 
  -8   8   4     3037.77     3099.60    786.15 o 
  -6   8   4     1042.27      635.00    416.79 o 
  -4   8   4    14384.97    13226.76    814.10 o 
  -2   8   4    62034.96    55610.48   1901.51 o 
   0   8   4    44825.09    40637.34   1259.25 o 
   2   8   4     3173.11     2752.02    292.46 o 
   4   8   4    12078.92    12232.62    540.02 o 
   6   8   4    37841.88    36144.11   1135.08 o 
   8   8   4    18623.69    16144.64    921.91 o 
  10   8   4     1888.26     2769.57    389.67 o 
  12   8   4     2817.70     3824.14    418.65 o 
  14   8   4     9164.08     8300.22    598.21 o 
  16   8   4     7662.52     8416.96    985.03 o 
  18   8   4    10853.16     9170.15    869.95 o 
  20   8   4     1929.40     1560.83    491.25 o 
  22   8   4       37.22      800.35    473.11 o 
  24   8   4       60.23      153.29    382.29 o 
  26   8   4     2129.03     1976.44    575.65 o 
 -25   9   4     1102.16     2122.78    441.45 o 
 -23   9   4      790.72     1809.71    419.53 o 
 -21   9   4        5.28      157.67    310.36 o 
 -19   9   4     4139.41     4090.05    514.11 o 
 -17   9   4     1827.51     1783.30    407.19 o 
 -15   9   4        3.03      -99.93    286.74 o 
 -13   9   4      849.83     1184.80    335.07 o 
 -11   9   4     1357.90     1528.36    351.04 o 
  -9   9   4      496.53       37.96    287.14 o 
  -7   9   4     4256.03     3632.80    503.47 o 
  -5   9   4    30310.58    26258.10   1317.65 o 
  -3   9   4    20977.11    19227.93   1451.89 o 
  -1   9   4    29351.07    29246.93   1003.32 o 
   1   9   4    20223.66    18691.65    736.84 o 
   3   9   4     1490.21     1523.53    279.26 o 
   5   9   4     5848.45     6774.17    414.29 o 
   7   9   4    18016.80    17169.33    906.87 o 
   9   9   4     7424.63     6885.35    535.28 o 
  11   9   4      292.04      262.82    264.40 o 
  13   9   4      979.80      642.79    278.77 o 
  15   9   4     1065.25     1165.08    510.46 o 
  17   9   4     2837.30     3524.85    619.40 o 
  19   9   4      123.10      288.02    400.96 o 
  21   9   4     2631.25     2545.37    580.75 o 
  23   9   4     3228.00     4709.24    923.10 o 
 -22  10   4     4684.70     5391.61    624.15 o 
 -20  10   4      273.23      711.60    410.59 o 
 -18  10   4      391.80      714.27    348.77 o 
 -16  10   4     7106.41     6896.21    627.41 o 
 -14  10   4    15644.06    14021.05    849.06 o 
 -12  10   4    11768.21    12449.55   1681.26 o 
 -10  10   4     1127.73     1287.00    354.14 o 
  -8  10   4     5930.39     4976.49    754.13 o 
  -6  10   4     5002.16     5601.93    630.75 o 
  -4  10   4     5738.66     6378.30    526.16 o 
  -2  10   4      113.84      -28.83    208.08 o 
   0  10   4     1446.19     1450.00    275.69 o 
   2  10   4      354.77      675.35    230.37 o 
   4  10   4     1801.68     2586.07    400.77 o 
   6  10   4     1661.03     1628.47    327.26 o 
   8  10   4      509.81      735.74    284.08 o 
  10  10   4     6909.05     7497.48    594.42 o 
  12  10   4     2050.95     2617.95    537.22 o 
  14  10   4       99.47     -209.45    350.12 o 
  16  10   4     8775.82     7077.93    828.80 o 
  18  10   4    15811.41    13082.44   1146.61 o 
  20  10   4     6016.29     6700.43    859.60 o 
  22  10   4      754.88      421.04    488.92 o 
 -21  11   4      920.50      500.40    352.08 o 
 -19  11   4      192.43      695.62    361.84 o 
 -17  11   4       10.34      177.74    329.68 o 
 -15  11   4     3309.64     3285.07    493.30 o 
 -13  11   4     3202.68     3476.63    495.34 o 
 -11  11   4     2033.92     2192.56    411.38 o 
  -9  11   4      335.58     1238.46    350.07 o 
  -7  11   4     3316.28     4171.57    831.80 o 
  -5  11   4     5690.19     5996.20    542.62 o 
  -3  11   4      180.76      156.19    229.94 o 
  -1  11   4     1246.90     1901.95    363.32 o 
   1  11   4      102.62     -109.08    286.47 o 
   3  11   4       34.37      348.70    291.26 o 
   5  11   4      232.56      354.44    290.65 o 
   7  11   4      805.19     1110.03    322.17 o 
   9  11   4     2273.77     1895.23    500.45 o 
  11  11   4     3839.14     4653.29   1452.53 o 
  13  11   4        8.62      -89.09    406.12 o 
  15  11   4     2246.46     1569.78    514.41 o 
  17  11   4     3402.24     2457.46    587.33 o 
  19  11   4     3459.03     3747.40    676.14 o 
 -18  12   4       83.76      807.21    408.11 o 
 -16  12   4      864.79     1131.14    498.89 o 
 -14  12   4     1656.60     1480.74    410.25 o 
 -12  12   4     5877.60     6403.73    630.45 o 
 -10  12   4     4153.50     5093.26    662.77 o 
  -8  12   4      434.68      661.72    278.78 o 
  -6  12   4      345.90      495.63    318.68 o 
  -4  12   4     1128.48      988.49    329.87 o 
  -2  12   4     4756.37     4424.99    704.90 o 
   0  12   4     1067.04      990.35    486.92 o 
   2  12   4      161.69      193.29    331.79 o 
   4  12   4      683.52     1159.04    371.52 o 
   6  12   4     4013.12     3502.11    984.17 o 
   8  12   4      768.52     1661.45    636.15 o 
  10  12   4        8.54      214.29    451.77 o 
  12  12   4       90.53      108.80    399.23 o 
  14  12   4      555.48        6.28    897.01 o 
  16  12   4      487.80      531.22    697.81 o 
 -15  13   4     1117.26     1986.86    444.53 o 
 -13  13   4     6027.38     7210.83    699.51 o 
 -11  13   4     8740.27     9170.79    976.29 o 
  -9  13   4     3536.48     3700.23    576.94 o 
  -7  13   4     1305.50     1989.66    351.20 o 
  -5  13   4     1133.08     1425.72    364.14 o 
  -3  13   4      515.00      555.32    437.58 o 
  -1  13   4      471.45     1015.61    346.66 o 
   1  13   4       92.18     -268.94    289.59 o 
   3  13   4     1300.02     1553.51    499.44 o 
   5  13   4     1445.77      992.45    434.28 o 
   7  13   4      370.13     -170.34    386.51 o 
   9  13   4        1.35      582.43    403.25 o 
  11  13   4        4.66      199.10    406.45 o 
  13  13   4      476.14     1374.54    515.22 o 
 -10  14   4      313.77     1263.77    414.18 o 
  -8  14   4     1137.91      897.06    387.46 o 
  -6  14   4      410.65     1012.13    300.48 o 
  -4  14   4       21.28      271.08    403.22 o 
  -2  14   4        2.98      653.55    467.52 o 
   0  14   4      688.36      868.97    440.97 o 
   2  14   4      811.72     1453.68    483.68 o 
   4  14   4        0.61      702.69    766.58 o 
   6  14   4      212.45      302.93   1499.96 o 
   8  14   4       23.72      350.56    418.80 o 
 -31   1   5    11628.01     9686.75    804.27 o 
 -29   1   5     6657.20     5796.40    633.14 o 
 -27   1   5     1286.91      674.37    541.43 o 
 -25   1   5      629.89      774.68    323.55 o 
 -23   1   5      720.59      744.89    320.07 o 
 -21   1   5    38718.67    37754.21   1731.02 o 
 -19   1   5    99342.64   103254.05   2459.48 o 
 -17   1   5    71139.51    73197.98   1972.05 o 
 -15   1   5      157.17      230.87    138.74 o 
 -13   1   5    10324.72     8336.45    499.55 o 
 -11   1   5     2918.34     4951.52    297.43 o 
  -9   1   5    77351.31    89102.76   2681.72 o 
  -7   1   5   227572.81   272557.47   9779.22 o 
  -5   1   5   137636.80   155665.38   4633.82 o 
  -3   1   5    33085.72    39089.79   1138.61 o 
  -1   1   5     5558.95     5602.45    163.54 o 
   1   1   5    47249.06    54845.40   1743.84 o 
   3   1   5    26572.39    34094.30    750.25 o 
   5   1   5   170301.11   228025.42   5210.61 o 
   7   1   5    17942.75    26376.09    691.58 o 
   9   1   5     6988.92     5190.65    239.10 o 
  11   1   5   163088.09   189014.92   4392.08 o 
  13   1   5    15086.95    14311.05    479.91 o 
  15   1   5    12362.51    13526.29    434.01 o 
  17   1   5    26143.80    25705.72    696.46 o 
  19   1   5    10684.58    10921.64    418.15 o 
  21   1   5     5975.40     6212.09    336.39 o 
  23   1   5    30243.02    29282.11   1023.40 o 
  25   1   5     9260.70     9363.88    621.50 o 
  27   1   5       65.18      620.06    230.36 o 
  29   1   5      264.08      518.93    389.27 o 
 -30   2   5     2886.80     3077.86    501.94 o 
 -28   2   5     1823.41     1539.34    379.45 o 
 -26   2   5      939.05      861.83    323.32 o 
 -24   2   5     6742.15     7128.18    606.00 o 
 -22   2   5    18769.29    19343.40   1159.99 o 
 -20   2   5    17772.07    17651.13   1270.21 o 
 -18   2   5     5995.09     6027.23    445.45 o 
 -16   2   5     1086.50     1555.44    256.58 o 
 -14   2   5       54.56      222.32    221.49 o 
 -12   2   5     1163.22     2043.96    241.63 o 
 -10   2   5    16824.71    18490.48    740.35 o 
  -8   2   5     2565.01     3879.24    351.51 o 
  -6   2   5     1356.93     2568.42    155.20 o 
  -4   2   5    67527.55    85287.19   2202.78 o 
  -2   2   5     3570.60     5411.79    199.80 o 
   0   2   5     2902.78     4682.18    179.96 o 
   2   2   5    37030.57    52921.59   1260.35 o 
   4   2   5      804.01     2534.15    139.30 o 
   6   2   5    12897.74     9578.56    315.92 o 
   8   2   5    26559.98    23506.83    820.14 o 
  10   2   5    22704.58    21121.76    541.39 o 
  12   2   5      840.02      505.03    122.34 o 
  14   2   5     3534.33     3953.12    225.96 o 
  16   2   5     2082.26     1770.73    189.76 o 
  18   2   5       19.29      -77.14    133.74 o 
  20   2   5     1056.70     1172.03    188.87 o 
  22   2   5     1533.95     1370.99    316.06 o 
  24   2   5     4799.39     4958.75    778.72 o 
  26   2   5     2912.06     3005.27    527.15 o 
  28   2   5      762.26     1242.16    429.26 o 
  30   2   5      837.82     1133.32    441.39 o 
 -31   3   5     9274.50     8255.17    766.78 o 
 -29   3   5     5449.87     6697.91    665.13 o 
 -27   3   5      277.89      654.36    328.90 o 
 -25   3   5     4662.54     5481.97    704.44 o 
 -23   3   5     2246.47     2481.30    507.53 o 
 -21   3   5      936.36      964.06    565.96 o 
 -19   3   5    29751.79    28159.48   1106.45 o 
 -17   3   5    33981.23    35100.47   1272.35 o 
 -15   3   5     9496.76     9462.55    518.72 o 
 -13   3   5        3.88       25.50    172.48 o 
 -11   3   5    11363.60    11421.61    530.14 o 
  -9   3   5    83842.25    86496.87   2682.41 o 
  -7   3   5   251201.03   269292.66   7989.84 o 
  -5   3   5   203983.45   226843.22   6586.83 o 
  -3   3   5     1017.30      745.59     98.42 o 
  -1   3   5    46073.77    54335.79   1306.96 o 
   1   3   5     1527.48      694.99    103.08 o 
   3   3   5    38959.00    31972.13    829.40 o 
   5   3   5   227173.94   233886.34   5349.45 o 
   7   3   5    56764.57    53514.81   1314.81 o 
   9   3   5     1248.64     1208.36    146.85 o 
  11   3   5    23338.44    23796.46    687.44 o 
  13   3   5     4508.46     4602.19    275.10 o 
  15   3   5     9126.06     9783.95    420.96 o 
  17   3   5     7991.76     7564.44    559.73 o 
  19   3   5     6140.75     6287.97    685.95 o 
  21   3   5     6796.12     6426.74    580.19 o 
  23   3   5    25817.10    23028.04    875.07 o 
  25   3   5     2389.68     2178.62    457.61 o 
  27   3   5     2428.54     3024.09    515.91 o 
  29   3   5     4853.40     4753.64   1108.67 o 
 -30   4   5     8385.68     9504.93    795.47 o 
 -28   4   5     7615.51     6996.06    846.58 o 
 -26   4   5     4036.29     4934.01    916.58 o 
 -24   4   5     2372.98     2888.36    577.46 o 
 -22   4   5     6898.87     6218.43    518.53 o 
 -20   4   5    20964.79    20638.40   1118.90 o 
 -18   4   5    26894.47    28263.38   1427.87 o 
 -16   4   5    19801.92    20586.00    868.93 o 
 -14   4   5    25282.23    25007.83    978.71 o 
 -12   4   5    41491.87    40456.19   1395.74 o 
 -10   4   5    59842.41    58777.71   2347.64 o 
  -8   4   5   150879.16   145626.36   5370.24 o 
  -6   4   5   146847.52   154664.94   5668.31 o 
  -4   4   5   183689.23   200601.81   5962.14 o 
  -2   4   5   129994.14   129668.30   3024.41 o 
   0   4   5    47367.01    42748.16   1181.67 o 
   2   4   5    99547.09    98178.98   2307.84 o 
   4   4   5    24232.16    16623.84    492.24 o 
   6   4   5    41651.52    36319.09    944.48 o 
   8   4   5    12689.11    13307.91    439.58 o 
  10   4   5     4667.83     5369.60    277.65 o 
  12   4   5    13684.10    14043.09    492.19 o 
  14   4   5     5630.94     5364.41    307.62 o 
  16   4   5     2004.26     1931.41    254.78 o 
  18   4   5      156.40      239.58    193.15 o 
  20   4   5    15943.30    14878.56    641.49 o 
  22   4   5     2932.76     2994.03    397.27 o 
  24   4   5     1789.97     2220.88    422.02 o 
  26   4   5      152.74     -120.58    303.35 o 
  28   4   5        8.95      644.81    377.94 o 
 -29   5   5       10.79      498.73    815.20 o 
 -27   5   5     4666.08     4867.42    745.18 o 
 -25   5   5    13910.90    12678.40   1181.00 o 
 -23   5   5    10787.56    10083.05    685.94 o 
 -21   5   5      924.88     1374.38    436.25 o 
 -19   5   5    13912.24    13217.74    726.84 o 
 -17   5   5      817.32      557.04    274.10 o 
 -15   5   5     6188.83     6844.44    493.34 o 
 -13   5   5    41047.77    42531.48   1496.12 o 
 -11   5   5    27321.97    27076.81   1029.61 o 
  -9   5   5     3746.46     3376.22    403.29 o 
  -7   5   5       81.81      602.84    313.04 o 
  -5   5   5    24479.59    22315.01   1661.22 o 
  -3   5   5   192573.47   184998.61   5439.37 o 
  -1   5   5   168308.20   152142.88   3950.37 o 
   1   5   5    88426.53    83775.38   2245.96 o 
   3   5   5    15507.08    14879.82    469.44 o 
   5   5   5    64286.02    71447.04   1754.56 o 
   7   5   5     9117.25    10734.15    388.08 o 
   9   5   5      237.83      215.71    133.49 o 
  11   5   5    10058.60     9565.40    492.73 o 
  13   5   5     3463.47     3774.28    350.34 o 
  15   5   5    24634.97    24277.27    831.11 o 
  17   5   5    28919.13    29282.32    980.09 o 
  19   5   5     5103.57     5286.54    467.52 o 
  21   5   5    10545.70    11789.64    688.18 o 
  23   5   5    13241.54    12518.26    931.03 o 
  25   5   5      579.45      860.52    389.74 o 
  27   5   5      237.03      634.02    398.26 o 
  29   5   5     2083.66     1867.66    516.50 o 
 -28   6   5      817.03     1461.12   1015.00 o 
 -26   6   5      901.04     1468.43    513.35 o 
 -24   6   5      941.85      618.24    320.50 o 
 -22   6   5    12224.14    10444.23    966.22 o 
 -20   6   5    15995.15    16936.36   1476.13 o 
 -18   6   5    33085.67    33882.43   1603.98 o 
 -16   6   5    39498.74    38388.68   1433.34 o 
 -14   6   5    13005.04    12661.85    680.32 o 
 -12   6   5     6491.07     6268.70    529.82 o 
 -10   6   5     6347.15     6506.94    574.11 o 
  -8   6   5     8919.57    10078.96    672.13 o 
  -6   6   5     4222.19     6606.15    618.36 o 
  -4   6   5     7307.63     4377.69    427.74 o 
  -2   6   5    70763.81    56058.58   1582.09 o 
   0   6   5    64041.74    56436.99   1588.80 o 
   2   6   5     3224.65     2095.78    293.86 o 
   4   6   5     3345.27     4075.99    276.66 o 
   6   6   5    14473.86    14155.38    529.86 o 
   8   6   5    12580.33    12534.14    493.80 o 
  10   6   5       71.10      -59.43    142.10 o 
  12   6   5      900.06     1090.61    205.52 o 
  14   6   5      956.24      969.79    221.81 o 
  16   6   5     1456.51     1699.09    318.68 o 
  18   6   5        8.60      158.55    243.51 o 
  20   6   5     8589.96     7969.83    767.39 o 
  22   6   5    13860.56    13659.32   1007.08 o 
  24   6   5    11244.56    11641.22    961.14 o 
  26   6   5     4265.64     4612.85    679.51 o 
  28   6   5        2.29      394.27    372.39 o 
 -27   7   5     5827.92     5836.46   2332.95 o 
 -25   7   5    11138.78    10321.17    760.98 o 
 -23   7   5    12475.12    10621.33   1030.04 o 
 -21   7   5     1346.44     1112.30    337.57 o 
 -19   7   5     1830.37     1499.22    354.45 o 
 -17   7   5    12274.17    11353.25    859.91 o 
 -15   7   5    36272.28    34996.29   1357.56 o 
 -13   7   5    55390.30    51495.75   1807.45 o 
 -11   7   5    49728.55    46745.52   1787.85 o 
  -9   7   5     4469.00     4126.96    721.52 o 
  -7   7   5    15461.33    12795.20    795.74 o 
  -5   7   5    49186.46    40956.81   1766.64 o 
  -3   7   5    12486.17     9926.65    549.16 o 
  -1   7   5        0.54       10.41    277.33 o 
   1   7   5       38.54      -28.08    166.13 o 
   3   7   5     9553.06    10105.14    703.41 o 
   5   7   5     3073.70     3529.48    279.84 o 
   7   7   5     6337.79     5868.65    441.73 o 
   9   7   5    38002.65    35239.68   1889.44 o 
  11   7   5    36318.46    34985.82   1101.78 o 
  13   7   5     5246.54     5903.02    481.50 o 
  15   7   5     9953.46    11109.48    658.28 o 
  17   7   5    11884.86    12145.35   1960.62 o 
  19   7   5     7198.13     5704.59    696.13 o 
  21   7   5     1806.89     2808.94   1630.99 o 
  23   7   5      278.61     -114.43    629.04 o 
  25   7   5     1815.76     2416.37   1045.23 o 
  27   7   5     5502.78     6496.90    814.43 o 
 -26   8   5      894.24     1702.62    512.08 o 
 -24   8   5      189.85      770.88    353.64 o 
 -22   8   5     1347.65     1077.04    352.41 o 
 -20   8   5     4467.52     4278.92    510.65 o 
 -18   8   5     1911.07     2232.55    633.91 o 
 -16   8   5      642.31      985.81    329.20 o 
 -14   8   5     1037.24     1472.06    601.02 o 
 -12   8   5     8676.19     9250.23    630.01 o 
 -10   8   5      921.36      888.18    327.18 o 
  -8   8   5    34311.49    33252.98   1544.78 o 
  -6   8   5    16181.51    14205.10    860.88 o 
  -4   8   5    24896.88    21924.82    941.57 o 
  -2   8   5    14976.89    12864.58    603.29 o 
   0   8   5     4279.20     3804.30    388.29 o 
   2   8   5     2340.78     2729.97    290.90 o 
   4   8   5     7820.23     7966.97    430.75 o 
   6   8   5        3.71      -15.38    181.76 o 
   8   8   5     3062.12     3318.32    290.76 o 
  10   8   5    15107.71    15194.63    762.16 o 
  12   8   5    12022.95    12372.15    837.64 o 
  14   8   5    10187.25     9750.27    629.95 o 
  16   8   5     1509.13     1444.50    441.25 o 
  18   8   5      664.28      702.87    633.19 o 
  20   8   5      218.29      232.48    384.31 o 
  22   8   5      258.39      485.27    401.94 o 
  24   8   5      682.28     1254.54    994.24 o 
 -25   9   5     7747.89     7107.30    703.57 o 
 -23   9   5     5139.69     5815.14    722.12 o 
 -21   9   5     1841.41     1278.35    379.09 o 
 -19   9   5        1.14       -1.81    311.20 o 
 -17   9   5     3448.73     3399.22    472.10 o 
 -15   9   5    14419.90    12051.04    773.39 o 
 -13   9   5    24525.68    20748.49   1270.16 o 
 -11   9   5    15856.13    14079.53   1267.72 o 
  -9   9   5     5192.62     4799.64    846.62 o 
  -7   9   5      159.61      -26.22    282.48 o 
  -5   9   5       19.64      523.48    269.19 o 
  -3   9   5    37187.40    33308.06   1105.24 o 
  -1   9   5    49309.62    43785.82   1372.21 o 
   1   9   5    23353.36    22709.92    839.52 o 
   3   9   5     1921.60     2790.43    314.56 o 
   5   9   5     2893.46     2027.62    268.84 o 
   7   9   5     8188.99     8300.86    569.63 o 
   9   9   5      618.99     1076.91    312.69 o 
  11   9   5     3691.26     3888.88    445.97 o 
  13   9   5      222.72      156.86    342.09 o 
  15   9   5      845.74      523.87    413.49 o 
  17   9   5     7004.11     8075.93    852.12 o 
  19   9   5     3928.65     4496.23   1454.91 o 
  21   9   5        0.77     -361.39    480.82 o 
  23   9   5       91.35      142.85    615.99 o 
 -22  10   5      206.97      257.87    349.52 o 
 -20  10   5       13.23      112.23    548.72 o 
 -18  10   5     1573.41     1119.87    377.35 o 
 -16  10   5      701.04     1159.98    454.08 o 
 -14  10   5     4639.98     5305.39    586.82 o 
 -12  10   5     4764.69     5652.57    568.80 o 
 -10  10   5      817.57      875.79    404.86 o 
  -8  10   5       28.83       40.21    496.83 o 
  -6  10   5      283.89      412.06    260.99 o 
  -4  10   5        2.09     -162.26    196.74 o 
  -2  10   5     2971.05     3024.27    344.58 o 
   0  10   5     2048.97     2090.50    289.66 o 
   2  10   5      439.94      453.02    226.77 o 
   4  10   5      414.81      488.59    363.90 o 
   6  10   5     7014.38     6882.91    546.17 o 
   8  10   5      340.42      392.93    370.77 o 
  10  10   5     6380.02     6488.07   1889.48 o 
  12  10   5     2160.57     1819.37    615.40 o 
  14  10   5       15.72      189.63    384.84 o 
  16  10   5     2704.58     3565.96    678.84 o 
  18  10   5     1514.52     2190.55    582.97 o 
  20  10   5      168.91      688.54    503.32 o 
  22  10   5      359.38     1101.71    537.78 o 
 -21  11   5     3756.57     4618.45    844.60 o 
 -19  11   5      355.62      714.28    414.64 o 
 -17  11   5      197.17      383.12    335.90 o 
 -15  11   5     3837.71     3332.40    879.36 o 
 -13  11   5     6461.52     6016.31    602.51 o 
 -11  11   5     5062.40     5827.84    580.94 o 
  -9  11   5     1634.00     1913.77    684.73 o 
  -7  11   5     2324.26     2315.65    410.26 o 
  -5  11   5     8143.75     8868.60    549.72 o 
  -3  11   5    15663.80    15156.57    704.09 o 
  -1  11   5    20903.58    21757.03    850.10 o 
   1  11   5     6855.63     6297.17    550.95 o 
   3  11   5     1455.49      905.16    377.76 o 
   5  11   5       77.15      -59.36    267.48 o 
   7  11   5     2280.29     2606.64    510.40 o 
   9  11   5      189.30       14.53    351.72 o 
  11  11   5      713.85      494.85    382.86 o 
  13  11   5      297.62      728.56    622.51 o 
  15  11   5      362.82      442.40    441.26 o 
  17  11   5     1191.40      792.53    491.11 o 
  19  11   5      213.46      851.53    460.72 o 
 -18  12   5     1613.01     2355.98    542.78 o 
 -16  12   5     2036.34     2632.06    596.20 o 
 -14  12   5     4781.56     4260.64    569.94 o 
 -12  12   5     7809.47     8290.46    702.37 o 
 -10  12   5     5895.24     6599.30    641.51 o 
  -8  12   5     5250.12     5492.39    431.53 o 
  -6  12   5     6441.63     7710.96    535.12 o 
  -4  12   5    13085.62    16024.94    901.70 o 
  -2  12   5    23408.90    24648.63    968.33 o 
   0  12   5    21237.06    22812.22   1069.49 o 
   2  12   5     2310.09     3073.39    476.64 o 
   4  12   5        0.15      370.24    467.18 o 
   6  12   5     1123.40     1510.87    464.65 o 
   8  12   5        0.18     -109.31   1024.48 o 
  10  12   5      663.15      576.31    408.39 o 
  12  12   5      347.85      852.21    686.54 o 
  14  12   5        2.30     -389.72    389.72 o 
  16  12   5      125.86      730.87    488.03 o 
 -15  13   5        2.71      257.94    337.78 o 
 -13  13   5      138.70      566.06    442.59 o 
 -11  13   5       82.47      111.73    298.98 o 
  -9  13   5     1089.42     1548.22    399.87 o 
  -7  13   5     3287.00     4125.52    440.84 o 
  -5  13   5     1459.42     2310.59    410.99 o 
  -3  13   5      420.68      956.08    354.75 o 
  -1  13   5      114.41      760.31    378.64 o 
   1  13   5      807.43     1361.64    487.56 o 
   3  13   5     2390.83     3547.29    596.15 o 
   5  13   5     1212.42     1332.56    469.10 o 
   7  13   5      247.35      -85.35    675.28 o 
   9  13   5      357.25     -149.53    655.72 o 
  11  13   5      348.35      738.67    450.24 o 
  13  13   5       33.64      184.49    431.39 o 
 -10  14   5     1031.76     1262.25    491.30 o 
  -8  14   5        3.59      859.39    393.63 o 
  -6  14   5       96.98      386.07    300.02 o 
  -4  14   5      238.36      448.33    328.90 o 
  -2  14   5      185.65      186.83    373.60 o 
   0  14   5     1142.96     1789.12    502.08 o 
   2  14   5      185.50      846.37    428.65 o 
   4  14   5      351.02     1860.55    514.75 o 
   6  14   5      489.01     2065.21    512.16 o 
   8  14   5      355.44      683.78    865.00 o 
 -30   0   6    12651.37     8942.87   1313.80 o 
 -26   0   6        8.38     -180.25    312.95 o 
 -24   0   6      148.58      695.66    350.17 o 
 -22   0   6     6228.54     4630.97    581.59 o 
 -20   0   6    65539.27    66061.65   2689.45 o 
 -18   0   6    88462.14    88037.23   2703.28 o 
 -16   0   6    56391.94    55636.88   2684.86 o 
 -14   0   6      958.98      833.90    154.68 o 
 -12   0   6    17543.42    17311.45    638.78 o 
 -10   0   6   166648.28   189538.36   5426.03 o 
  -8   0   6   377023.50   433138.63  12206.04 o 
  -6   0   6   818977.38  1003418.56  28790.37 o 
  -4   0   6    49133.52    51349.77   2044.81 o 
  -2   0   6    66027.23    68084.77   2569.27 o 
   2   0   6   569950.94   636061.31  23025.93 o 
   4   0   6   762814.44   870858.69  31480.33 o 
   6   0   6   468117.56   512539.47  18589.28 o 
   8   0   6   142972.70   153727.81   4579.62 o 
  10   0   6     5745.78     6124.97    347.47 o 
  12   0   6     6164.06     6339.88   1399.18 o 
  14   0   6    25241.50    28384.04   1284.82 o 
  16   0   6    15791.77    15795.09    878.07 o 
  18   0   6     8924.34     8847.50    787.33 o 
  20   0   6     3954.20     4654.36    541.39 o 
  22   0   6    30312.24    29843.48   1181.95 o 
  24   0   6    12819.46    11209.32    678.92 o 
  26   0   6      545.34      854.63    357.90 o 
  28   0   6    12186.48    11905.18    966.97 o 
  30   0   6     2021.17     3567.38    550.98 o 
 -31   1   6     1947.81     2104.69    476.94 o 
 -29   1   6     1291.72     1612.70    410.56 o 
 -27   1   6     1301.02     1242.17    355.05 o 
 -25   1   6       58.26       29.45    243.19 o 
 -23   1   6     4732.23     4616.21    496.98 o 
 -21   1   6      801.09      596.59    292.02 o 
 -19   1   6      495.72      185.98    183.84 o 
 -17   1   6    10944.77    11106.09    551.94 o 
 -15   1   6    10514.50    10447.55    441.00 o 
 -13   1   6    23690.81    23212.23   1306.33 o 
 -11   1   6    36696.91    36147.82   1194.13 o 
  -9   1   6    80266.44    88560.00   2668.23 o 
  -7   1   6    17671.24    15559.22    862.50 o 
  -5   1   6   107846.97   115873.17   3044.20 o 
  -3   1   6    87007.54    97592.36   2544.59 o 
   1   1   6   171141.41   182632.56   4673.10 o 
   3   1   6   173893.28   184452.44   3853.14 o 
   5   1   6    74706.09    64924.87   1542.72 o 
   7   1   6    83164.31    79368.76   1889.13 o 
   9   1   6    13160.66    10305.72    351.88 o 
  11   1   6       34.11     -107.47    107.47 o 
  13   1   6      672.32      618.70    145.91 o 
  15   1   6        2.47      -59.92    131.63 o 
  17   1   6      322.71      112.81    138.17 o 
  19   1   6     1032.51      745.32    171.39 o 
  21   1   6      243.21      150.33    180.16 o 
  23   1   6       25.99     -149.43    202.65 o 
  25   1   6       23.45       49.80    207.38 o 
  27   1   6     1014.23     1391.55    291.91 o 
  29   1   6      109.34     1045.83    391.03 o 
 -30   2   6     4884.97     3372.60    730.76 o 
 -28   2   6       80.12     -176.72    269.17 o 
 -26   2   6     1647.64     1969.98    488.09 o 
 -24   2   6      535.68      834.87    317.40 o 
 -22   2   6     5171.25     5854.09    548.96 o 
 -20   2   6    46573.57    46037.87   2791.53 o 
 -18   2   6   105426.48   113424.66   4254.48 o 
 -16   2   6    24461.91    24380.71    933.48 o 
 -14   2   6    11901.98    12917.02    581.86 o 
 -12   2   6      918.74     1004.56    233.42 o 
 -10   2   6     9408.05    10190.54    515.86 o 
  -8   2   6    93689.04   102731.33   3136.34 o 
  -6   2   6   146002.03   177049.42   4510.16 o 
  -4   2   6     6890.14     5044.70    198.87 o 
  -2   2   6   131874.27   129414.59   3591.82 o 
   0   2   6   213031.47   225759.25   5158.17 o 
   2   2   6     9678.92     6470.55    280.37 o 
   4   2   6   170397.64   214643.47   4915.94 o 
   6   2   6    33571.43    41331.80   1050.17 o 
   8   2   6    16738.13    23781.29    745.52 o 
  10   2   6    16251.79    14359.46    402.34 o 
  12   2   6    15387.60    14420.02    565.72 o 
  14   2   6    17462.95    17503.15    634.57 o 
  16   2   6    29288.77    26704.25    713.41 o 
  18   2   6    19120.69    18980.01    805.85 o 
  20   2   6      108.98      113.42    146.55 o 
  22   2   6    21857.98    20837.75    931.98 o 
  24   2   6    11947.92    13255.27    753.78 o 
  26   2   6      625.92     1234.15    391.89 o 
  28   2   6     2487.23     2028.80    706.70 o 
  30   2   6       29.95      229.28    605.91 o 
 -31   3   6     4290.58     3864.75    559.13 o 
 -29   3   6     3538.34     2739.56    466.38 o 
 -27   3   6     1707.11     1200.77    361.24 o 
 -25   3   6       10.29      142.55    285.11 o 
 -23   3   6     2868.25     3716.27    584.78 o 
 -21   3   6    19899.10    17921.04    878.20 o 
 -19   3   6    24090.16    22390.07   2369.66 o 
 -17   3   6    50913.42    51174.39   1740.93 o 
 -15   3   6    55489.64    53675.73   1913.23 o 
 -13   3   6    69354.45    72777.84   2301.35 o 
 -11   3   6    31853.47    31329.90   1102.70 o 
  -9   3   6    15610.61    15361.60    606.38 o 
  -7   3   6    51301.85    60490.18   1610.82 o 
  -5   3   6     1528.55     3920.10    189.88 o 
  -3   3   6      545.33     3123.09    158.09 o 
  -1   3   6     2705.89     1019.61    114.28 o 
   1   3   6    16063.49    13821.58    665.73 o 
   3   3   6    20562.44    26476.70    692.05 o 
   5   3   6     3790.96     4409.03    210.25 o 
   7   3   6    29801.05    31644.20    954.61 o 
   9   3   6     2086.37     1496.13    158.57 o 
  11   3   6     3063.59     2694.17    208.80 o 
  13   3   6     6142.13     7792.48    352.15 o 
  15   3   6     9444.28     8149.43    381.70 o 
  17   3   6    13315.57    12669.35    503.63 o 
  19   3   6     1434.35     1611.11    232.08 o 
  21   3   6      301.50      331.50    216.67 o 
  23   3   6     1736.13     1516.72    282.38 o 
  25   3   6     1490.95     1924.03    305.80 o 
  27   3   6      363.86      845.10    443.47 o 
  29   3   6      194.97      305.92    591.69 o 
 -30   4   6     5617.34     6346.49    668.71 o 
 -28   4   6      874.33     2461.87    511.39 o 
 -26   4   6     1057.02     1055.73    461.82 o 
 -24   4   6     2830.34     2345.81    529.32 o 
 -22   4   6       45.14      169.60    256.12 o 
 -20   4   6    13849.79    13628.13    894.72 o 
 -18   4   6    10688.49    11119.08    635.32 o 
 -16   4   6     5373.89     5853.38    449.69 o 
 -14   4   6    39225.38    34499.65   2310.87 o 
 -12   4   6    32625.12    32491.16   1375.85 o 
 -10   4   6     4169.14     4314.48    437.67 o 
  -8   4   6    45127.57    46462.96   1894.47 o 
  -6   4   6    70103.95    67182.92   2068.29 o 
  -4   4   6     6640.30     5188.47    246.02 o 
  -2   4   6     3142.71     5957.38    247.85 o 
   0   4   6     5316.41     5757.69    287.04 o 
   2   4   6     5359.54     5625.84    253.21 o 
   4   4   6    49520.33    52043.02   1290.07 o 
   6   4   6    27074.90    34614.60    905.65 o 
   8   4   6    10233.46     7980.97    326.36 o 
  10   4   6   104821.04   107020.18   2570.40 o 
  12   4   6    34205.27    34072.97    945.60 o 
  14   4   6      344.75      585.33    164.12 o 
  16   4   6    40486.46    42112.23   1193.75 o 
  18   4   6    21092.03    21033.54    772.96 o 
  20   4   6     1579.65     2156.45    284.89 o 
  22   4   6    12451.85    12124.00    602.32 o 
  24   4   6     2522.94     3616.63    526.12 o 
  26   4   6      942.45     1123.75    392.20 o 
  28   4   6     1738.59     1836.09    476.02 o 
 -29   5   6     2655.76     3827.38   1601.34 o 
 -27   5   6     3610.05     3769.04    674.07 o 
 -25   5   6     3725.52     4322.35    825.87 o 
 -23   5   6    11783.82    12466.97    742.88 o 
 -21   5   6    22650.38    21390.46    963.84 o 
 -19   5   6    22720.19    23042.46    999.54 o 
 -17   5   6    20920.50    19848.20    890.06 o 
 -15   5   6      207.06      255.71    238.07 o 
 -13   5   6      295.63      391.50    236.99 o 
 -11   5   6    10221.45    10096.19    674.01 o 
  -9   5   6    48859.31    51702.94   2676.81 o 
  -7   5   6    95213.07    98783.03   3743.57 o 
  -5   5   6   123728.23   131682.69   3937.88 o 
  -3   5   6    77326.84    76831.94   3030.16 o 
  -1   5   6    82480.05    90763.31   2174.57 o 
   1   5   6    48188.89    52884.93   1323.81 o 
   3   5   6    25394.98    27564.98    757.85 o 
   5   5   6     4680.02     6118.60    282.68 o 
   7   5   6     5186.58     7700.24    324.73 o 
   9   5   6     5987.07     5214.56    425.77 o 
  11   5   6     9422.13     7953.69    502.85 o 
  13   5   6      649.32      592.62    171.50 o 
  15   5   6     1940.48     1348.55    235.37 o 
  17   5   6    19130.43    18940.21    718.80 o 
  19   5   6      858.31      680.28    234.40 o 
  21   5   6      712.30      516.25    363.27 o 
  23   5   6      533.50     1021.41    628.44 o 
  25   5   6      566.92     1098.78    374.65 o 
  27   5   6        1.82      711.74    403.50 o 
 -28   6   6     1705.63     2241.22    595.56 o 
 -26   6   6     9075.64     9002.08    929.35 o 
 -24   6   6    17455.81    17199.70   1410.11 o 
 -22   6   6     5254.17     5204.79    523.78 o 
 -20   6   6      766.16      527.42    295.91 o 
 -18   6   6     2333.13     2198.27    377.41 o 
 -16   6   6     2190.74     2714.09    385.42 o 
 -14   6   6    16406.85    15126.02    743.19 o 
 -12   6   6    30149.23    27418.78   1074.57 o 
 -10   6   6      313.01      427.96    483.19 o 
  -8   6   6     5450.91     5354.16    507.04 o 
  -6   6   6     4660.03     5166.55    471.62 o 
  -4   6   6     4681.17     5385.81    332.15 o 
  -2   6   6    95798.16   100163.70   2691.62 o 
   0   6   6    51184.83    53466.51   1511.89 o 
   2   6   6    10869.48    13630.90    522.09 o 
   4   6   6    16523.43    14166.96    784.80 o 
   6   6   6    24117.50    22910.15    751.67 o 
   8   6   6      134.73      113.82    144.90 o 
  10   6   6    13216.91    13064.30    522.49 o 
  12   6   6    27460.90    29200.02    946.45 o 
  14   6   6     4012.70     4423.91    337.19 o 
  16   6   6    13218.73    14771.69    879.04 o 
  18   6   6     6949.51     6371.85    840.10 o 
  20   6   6     1182.37     1116.75    400.71 o 
  22   6   6     5755.14     6108.15    707.35 o 
  24   6   6      918.34     1157.98    417.91 o 
  26   6   6     1635.77     2305.61    522.85 o 
 -27   7   6      787.06      678.49    445.26 o 
 -25   7   6       39.15      -69.33    882.79 o 
 -23   7   6      706.63     1374.17    358.49 o 
 -21   7   6     7293.52     8669.52    725.12 o 
 -19   7   6    11853.33    12233.73    765.42 o 
 -17   7   6     5998.75     5977.58    538.25 o 
 -15   7   6    12198.33    11392.05    697.97 o 
 -13   7   6      441.77      714.66    290.00 o 
 -11   7   6    10277.25    12129.61    794.31 o 
  -9   7   6    45875.86    41346.84   5011.54 o 
  -7   7   6   101016.32   105381.99   4061.83 o 
  -5   7   6    72361.40    71190.95   2278.68 o 
  -3   7   6    40491.51    37744.84   1163.60 o 
  -1   7   6    24084.31    22948.66    788.58 o 
   1   7   6    40004.23    37765.16   1153.61 o 
   3   7   6    55430.91    49501.41   1863.11 o 
   5   7   6    41511.71    36731.15   1121.31 o 
   7   7   6    21240.49    18735.00    674.22 o 
   9   7   6      776.84     1454.12    224.66 o 
  11   7   6       32.85      115.10    251.07 o 
  13   7   6       89.47       82.73    238.93 o 
  15   7   6      461.41      450.40    542.48 o 
  17   7   6     2511.20     2605.12    606.51 o 
  19   7   6       20.05      272.78    336.33 o 
  21   7   6      816.41      -28.67    352.69 o 
  23   7   6     1595.80     2322.24    778.44 o 
  25   7   6      405.12      696.71    412.61 o 
 -26   8   6    17626.01    17983.72   3565.53 o 
 -24   8   6    13595.17    15104.21    930.98 o 
 -22   8   6     6774.71     7165.65    647.61 o 
 -20   8   6      819.72      610.86    309.48 o 
 -18   8   6     1561.20     1666.51    365.80 o 
 -16   8   6     4815.26     5452.42    539.78 o 
 -14   8   6    23187.63    22636.52   1217.87 o 
 -12   8   6    40802.97    38222.76   1787.37 o 
 -10   8   6    34600.37    32389.32   1550.27 o 
  -8   8   6    22783.76    24314.59   1236.29 o 
  -6   8   6    16126.52    14690.71    872.73 o 
  -4   8   6    99028.96    92563.13   2568.71 o 
  -2   8   6   224171.45   218058.11   5694.78 o 
   0   8   6   163188.75   149756.00   6446.85 o 
   2   8   6    50774.84    46004.65   1386.70 o 
   4   8   6     5518.71     5325.04    360.56 o 
   6   8   6     1434.82     1666.19    236.54 o 
   8   8   6     9117.30     9980.20    480.48 o 
  10   8   6    22810.98    22346.17    961.50 o 
  12   8   6    13645.59    12144.75    911.95 o 
  14   8   6      955.79      847.86    394.90 o 
  16   8   6     1542.14      962.09    390.82 o 
  18   8   6      420.89      134.45    352.98 o 
  20   8   6      392.63      933.89    447.28 o 
  22   8   6     4665.89     4834.80    702.34 o 
  24   8   6     1605.38     1765.16    560.50 o 
 -25   9   6     1488.45     3346.32    521.71 o 
 -23   9   6     1813.79     3072.29    929.56 o 
 -21   9   6      101.54      486.35    350.15 o 
 -19   9   6     2607.20     3137.28    462.22 o 
 -17   9   6      844.32      436.86    436.71 o 
 -15   9   6       10.82      354.63    362.19 o 
 -13   9   6     1421.94     1348.54    351.97 o 
 -11   9   6     1687.00     1852.25    362.07 o 
  -9   9   6      212.10      253.08    342.68 o 
  -7   9   6      895.03      742.62    346.08 o 
  -5   9   6    12789.95    12419.68    591.81 o 
  -3   9   6    40043.04    37108.89   1823.74 o 
  -1   9   6    74664.05    71895.96   2073.67 o 
   1   9   6    28706.73    25939.13   1393.82 o 
   3   9   6     3827.69     3688.17    335.69 o 
   5   9   6     3047.77     2541.29    292.78 o 
   7   9   6      529.45      323.63    357.44 o 
   9   9   6     1948.97     1788.15    347.17 o 
  11   9   6      378.09     -292.26    465.40 o 
  13   9   6     2044.85     1793.33    484.20 o 
  15   9   6        5.87     -327.05    435.17 o 
  17   9   6      237.89      908.77    433.72 o 
  19   9   6      747.19     1228.99    470.37 o 
  21   9   6     2501.53     2135.59    564.09 o 
  23   9   6     2827.03     3042.27   1038.71 o 
 -22  10   6     2849.67     3417.10    751.30 o 
 -20  10   6     1212.00     1494.24    382.78 o 
 -18  10   6      570.53      647.02    337.71 o 
 -16  10   6    10519.57     9892.82    740.45 o 
 -14  10   6    29412.68    25867.39   1420.79 o 
 -12  10   6    19500.13    17089.04    888.53 o 
 -10  10   6     8237.19     8034.73   1345.22 o 
  -8  10   6        5.33      -27.98    228.18 o 
  -6  10   6     2079.96     2289.52    322.23 o 
  -4  10   6     2129.91     2244.37    312.40 o 
  -2  10   6      129.46      -60.85    206.50 o 
   0  10   6      131.05      532.18    220.01 o 
   2  10   6      567.85     1190.99    251.51 o 
   4  10   6       83.06      315.08    288.07 o 
   6  10   6      138.10      -30.46    353.46 o 
   8  10   6     5095.10     4096.56    610.81 o 
  10  10   6    12503.36    11234.78    949.44 o 
  12  10   6     6305.98     6073.32    741.88 o 
  14  10   6      496.16      768.23    409.16 o 
  16  10   6     2260.00     2882.62    917.76 o 
  18  10   6     2032.90     1350.67    617.18 o 
  20  10   6       66.01        0.15    460.87 o 
  22  10   6      178.51      647.12    472.90 o 
 -21  11   6     1166.02     1016.20    405.14 o 
 -19  11   6     1439.31     1051.71    389.75 o 
 -17  11   6     2035.71     2127.54    480.22 o 
 -15  11   6     9430.71     9347.51    749.63 o 
 -13  11   6    13199.78    13530.19    855.67 o 
 -11  11   6     8972.40     8976.94   1093.26 o 
  -9  11   6      421.51      705.61    288.19 o 
  -7  11   6       10.67       28.92    240.29 o 
  -5  11   6     1632.86     1859.79    329.72 o 
  -3  11   6       81.01      487.17    257.46 o 
  -1  11   6     1721.75     2213.09    323.06 o 
   1  11   6      232.91      969.55    305.25 o 
   3  11   6      894.86     1377.72    326.99 o 
   5  11   6     1899.15     2736.48    508.64 o 
   7  11   6        0.43      320.51    343.88 o 
   9  11   6     5664.60     4332.12    656.18 o 
  11  11   6     4557.80     4387.76    668.94 o 
  13  11   6     2187.13     2246.61    539.54 o 
  15  11   6      582.17     1754.37    500.28 o 
  17  11   6       34.89      596.15    574.49 o 
  19  11   6        3.60      274.78    478.57 o 
 -18  12   6      255.09     -147.14    443.51 o 
 -16  12   6       92.10     -205.38    453.10 o 
 -14  12   6     3929.26     4063.26    726.31 o 
 -12  12   6     4189.06     4103.11    531.24 o 
 -10  12   6     1223.38     1271.86    335.13 o 
  -8  12   6       25.21      618.12    275.43 o 
  -6  12   6      190.83      265.96    264.27 o 
  -4  12   6     2954.73     3543.62    409.66 o 
  -2  12   6     9133.34     8880.40    678.36 o 
   0  12   6    11023.11    12759.80    801.91 o 
   2  12   6     1668.55     2751.75    561.16 o 
   4  12   6     2162.57     2161.23    657.49 o 
   6  12   6      255.26      633.87    393.00 o 
   8  12   6      312.54      952.03    529.43 o 
  10  12   6     1598.08     1673.56    691.29 o 
  12  12   6      683.79      336.11    432.20 o 
  14  12   6       65.55      792.70    405.68 o 
  16  12   6      745.17     1810.48    547.66 o 
 -15  13   6     5906.00     8028.66   1248.59 o 
 -13  13   6     6385.02     6882.66    589.67 o 
 -11  13   6     5759.83     6502.05    570.17 o 
  -9  13   6     2589.21     2869.76    421.51 o 
  -7  13   6     2489.88     2007.57    410.79 o 
  -5  13   6     3533.28     4494.73    517.17 o 
  -3  13   6     4346.94     4671.84    535.46 o 
  -1  13   6     8090.41     7756.38    827.35 o 
   1  13   6     8384.37     9449.78    907.76 o 
   3  13   6     1641.21     2420.88    893.46 o 
   5  13   6      315.89      616.19    417.96 o 
   7  13   6     2958.06     2564.67    543.67 o 
   9  13   6     3621.22     4257.83    682.22 o 
  11  13   6     4397.80     4925.46    739.66 o 
  13  13   6      829.55     1071.65    728.64 o 
  -8  14   6      296.95      837.93    436.08 o 
  -6  14   6      251.04     1154.16    513.43 o 
  -4  14   6        0.99      609.27    440.80 o 
  -2  14   6      238.32     1577.79    472.65 o 
   0  14   6      109.40     1032.39    440.12 o 
   2  14   6      818.14      654.94    578.05 o 
   4  14   6     2949.32     3568.36    647.30 o 
   6  14   6     2813.33     2704.23    569.62 o 
   8  14   6      164.52      -81.97    368.03 o 
 -31   1   7     6004.77     6306.96   1171.51 o 
 -29   1   7     5759.66     4927.21    598.78 o 
 -27   1   7      384.86      262.97    288.32 o 
 -25   1   7      906.45      981.47    326.10 o 
 -23   1   7     1054.02      815.96    313.50 o 
 -21   1   7    28033.51    26418.95   2588.98 o 
 -19   1   7    66179.38    69337.38   2213.99 o 
 -17   1   7    46563.52    48574.84   1596.72 o 
 -15   1   7     2508.47     2484.58    227.64 o 
 -13   1   7    13739.05    13444.09    497.85 o 
 -11   1   7       79.83      120.05    138.72 o 
  -9   1   7   123815.83   135519.39   3992.34 o 
  -7   1   7   248746.97   279525.50   9241.94 o 
  -5   1   7   213100.72   237516.83   5388.81 o 
  -3   1   7    25633.38    28842.04    778.81 o 
  -1   1   7    47765.34    48821.53   1164.57 o 
   1   1   7    33446.36    38314.96   1372.37 o 
   3   1   7   212280.14   259858.50   5401.10 o 
   5   1   7   161595.69   207709.94   4769.08 o 
   7   1   7     9325.13    13010.73    400.37 o 
   9   1   7      275.00      151.81    104.65 o 
  11   1   7    16221.42    14641.29    472.45 o 
  13   1   7    11604.82    13434.09    462.88 o 
  15   1   7    52098.02    51432.75   1385.90 o 
  17   1   7    49915.43    49728.82   1190.18 o 
  19   1   7    11482.67    11834.01    432.50 o 
  21   1   7     2640.23     2703.31    274.32 o 
  23   1   7     8841.04     9702.69    487.56 o 
  25   1   7      158.33      484.36    359.92 o 
  27   1   7     5533.46     5497.80    447.84 o 
  29   1   7     5900.76     6512.96    718.74 o 
 -30   2   7       86.70     -238.62    346.77 o 
 -28   2   7     2220.10     1684.47    382.80 o 
 -26   2   7      471.54      714.18    306.43 o 
 -24   2   7     1793.61     1806.73    365.19 o 
 -22   2   7    14889.28    15146.51    843.32 o 
 -20   2   7     3344.83     3607.94    339.48 o 
 -18   2   7    10714.77    11574.80    835.83 o 
 -16   2   7    11191.78    12943.25    619.46 o 
 -14   2   7      196.42      934.77    218.65 o 
 -12   2   7     3128.67     4019.64    311.77 o 
 -10   2   7    20044.56    21902.47    823.57 o 
  -8   2   7    47486.91    53919.61   2567.97 o 
  -6   2   7    43246.55    46496.56   1246.88 o 
  -4   2   7    59060.14    61245.27   1456.95 o 
  -2   2   7    12434.10    14641.30    618.03 o 
   0   2   7      331.81     1486.45    111.58 o 
   2   2   7     1311.92     5363.01    257.22 o 
   4   2   7     1018.21       64.78    152.27 o 
   6   2   7     3471.11     1421.96    133.01 o 
   8   2   7      481.10       77.61     81.59 o 
  10   2   7     8402.80     7575.77    268.03 o 
  12   2   7      261.55       71.52     96.92 o 
  14   2   7     5232.73     5844.91    269.29 o 
  16   2   7    29412.05    29028.73    765.19 o 
  18   2   7     9577.26     9030.69    410.16 o 
  20   2   7     9441.02     9476.02    411.32 o 
  22   2   7      395.15      220.40    169.91 o 
  24   2   7        0.63      327.28    258.47 o 
  26   2   7      117.07      292.53    350.87 o 
  28   2   7      199.16       84.19    565.60 o 
  30   2   7      138.78      942.84    601.76 o 
 -31   3   7     7299.02     8115.61   1747.41 o 
 -29   3   7     4755.46     3990.55    578.65 o 
 -27   3   7      650.59      362.85    504.74 o 
 -25   3   7     4653.32     4446.92    531.88 o 
 -23   3   7        9.38      301.38    382.40 o 
 -21   3   7    12401.44    12135.73    672.10 o 
 -19   3   7    72586.32    70032.05   2302.77 o 
 -17   3   7    16257.50    15518.87   1083.02 o 
 -15   3   7     1435.01     1642.95    270.18 o 
 -13   3   7     3076.30     3739.56    326.36 o 
 -11   3   7     5160.09     5445.45    396.71 o 
  -9   3   7   142136.22   153622.61   4652.11 o 
  -7   3   7   200964.25   223515.64   5694.57 o 
  -5   3   7    49826.39    55680.75   1351.96 o 
  -3   3   7      271.39      156.01     89.13 o 
  -1   3   7    28228.45    35381.93    885.83 o 
   1   3   7    64140.07    55627.98   1345.96 o 
   3   3   7   309670.34   311957.25   7131.26 o 
   5   3   7   406375.66   400313.00  10457.36 o 
   7   3   7   168341.58   169989.83   4312.37 o 
   9   3   7     1270.89      926.23    140.19 o 
  11   3   7     5741.66     7597.45    328.22 o 
  13   3   7        0.74     -112.30    112.30 o 
  15   3   7    29105.87    28859.41    847.43 o 
  17   3   7    20224.87    18785.62    644.88 o 
  19   3   7      274.71      262.03    185.35 o 
  21   3   7     9131.75     8914.91    459.88 o 
  23   3   7     8379.90     8739.94    522.57 o 
  25   3   7        7.52      305.19    288.60 o 
  27   3   7     9371.36    10119.79    854.31 o 
  29   3   7     4800.56     5000.27   1047.01 o 
 -30   4   7     2869.80     2828.10    525.40 o 
 -28   4   7     2376.51     3306.05    514.34 o 
 -26   4   7     1990.80     1270.94    540.11 o 
 -24   4   7     1910.40     2389.30    537.86 o 
 -22   4   7    13084.37    13090.24    725.46 o 
 -20   4   7    21351.37    20338.02    905.51 o 
 -18   4   7    35399.77    32833.68   1246.92 o 
 -16   4   7    22745.21    21751.21    903.45 o 
 -14   4   7    23626.83    24056.27    794.05 o 
 -12   4   7    42798.71    45413.39   1580.37 o 
 -10   4   7    86097.32    89272.37   2725.91 o 
  -8   4   7   192957.27   207666.17   6088.73 o 
  -6   4   7   166102.16   175392.19   4501.11 o 
  -4   4   7    79500.43    78368.71   1874.57 o 
  -2   4   7   159018.45   167650.14   4304.00 o 
   0   4   7   174362.95   170941.30   3964.59 o 
   2   4   7   225129.91   210150.80   4850.52 o 
   4   4   7   290027.56   284942.22   6540.09 o 
   6   4   7   283741.81   291388.03   6689.01 o 
   8   4   7    60394.41    55248.13   1389.92 o 
  10   4   7    42094.97    39515.82   1197.97 o 
  12   4   7     8984.84     9329.52    505.12 o 
  14   4   7     9603.88     9892.23    420.64 o 
  16   4   7    21806.31    22393.58    721.24 o 
  18   4   7     5910.98     6660.92    385.64 o 
  20   4   7        9.55     -157.80    180.47 o 
  22   4   7     1153.68     1382.23    322.94 o 
  24   4   7      331.38      359.67    547.81 o 
  26   4   7      631.31      616.97    352.76 o 
  28   4   7      843.38     1701.03    471.76 o 
 -29   5   7       64.76      231.65    773.10 o 
 -27   5   7     6223.22     8654.95    927.91 o 
 -25   5   7    14357.13    14855.02   1143.90 o 
 -23   5   7     5070.61     6186.09    702.36 o 
 -21   5   7      560.48      710.77    297.04 o 
 -19   5   7    21754.98    22409.84    984.31 o 
 -17   5   7     2737.30     2914.26    388.76 o 
 -15   5   7     9204.51     8608.95    551.73 o 
 -13   5   7    24115.49    22446.38   1370.51 o 
 -11   5   7     9338.19    10081.41    698.01 o 
  -9   5   7     2156.43     2132.66    242.13 o 
  -7   5   7      133.72      142.40    165.78 o 
  -5   5   7    28730.49    24973.63    694.11 o 
  -3   5   7   241713.33   238771.30   5495.88 o 
  -1   5   7   349781.16   347789.75   8650.14 o 
   1   5   7   139677.72   127448.45   3001.14 o 
   3   5   7    27227.45    23228.75    661.33 o 
   5   5   7        4.11      150.65    146.67 o 
   7   5   7       14.33      381.45    136.52 o 
   9   5   7    59606.21    59641.53   1515.95 o 
  11   5   7    60527.24    60955.82   2369.19 o 
  13   5   7     5213.05     4620.67    302.60 o 
  15   5   7    10402.56    10503.94    459.34 o 
  17   5   7     6080.27     6988.47    424.83 o 
  19   5   7      168.53       51.31    214.88 o 
  21   5   7    10309.54     9926.69   1071.32 o 
  23   5   7     9573.96     9707.58   1000.77 o 
  25   5   7      135.68      -97.70    385.96 o 
  27   5   7      356.63      567.02    394.51 o 
 -28   6   7       57.86      859.47    466.69 o 
 -26   6   7      614.61     1342.31    566.19 o 
 -24   6   7     1981.94     2457.84    554.49 o 
 -22   6   7      845.24     1173.44    313.39 o 
 -20   6   7    10013.60     9347.34    652.15 o 
 -18   6   7    16810.47    15995.23    820.90 o 
 -16   6   7    40960.31    39697.68   1479.72 o 
 -14   6   7    18855.95    18429.51   1633.97 o 
 -12   6   7    35967.24    34999.32   1600.16 o 
 -10   6   7    41023.77    43140.59   1870.84 o 
  -8   6   7    23320.08    22040.37    857.25 o 
  -6   6   7     6885.79     7959.44    480.60 o 
  -4   6   7     4343.25     2899.57    266.99 o 
  -2   6   7    15664.50     9317.77    430.92 o 
   0   6   7     1206.93      417.64    169.12 o 
   2   6   7      140.71     1005.39    163.94 o 
   4   6   7    12363.88    15001.09    496.36 o 
   6   6   7    14418.73    13996.26    493.43 o 
   8   6   7    10218.84    10258.05    479.69 o 
  10   6   7     1978.19     2166.61    216.83 o 
  12   6   7     3567.39     4823.03    541.51 o 
  14   6   7    27991.18    25668.80    878.89 o 
  16   6   7    15392.00    15272.41    745.00 o 
  18   6   7     7824.57     7112.76    787.93 o 
  20   6   7      120.28      -40.99    359.28 o 
  22   6   7      699.94      620.34    557.30 o 
  24   6   7      788.84     1531.78    434.37 o 
  26   6   7      103.57       90.63    366.64 o 
 -27   7   7     2356.16     3032.89    614.73 o 
 -25   7   7     2711.74     2829.81    589.87 o 
 -23   7   7     1870.94     1637.15    375.25 o 
 -21   7   7      214.44      283.36    287.30 o 
 -19   7   7        8.29      616.49    283.82 o 
 -17   7   7     5250.64     5587.68    737.44 o 
 -15   7   7    39966.43    38179.46   1456.42 o 
 -13   7   7   105934.55   101984.08   3259.75 o 
 -11   7   7    50441.54    48241.15   2093.58 o 
  -9   7   7     6232.41     6321.84    697.81 o 
  -7   7   7       12.84      323.78    354.68 o 
  -5   7   7      299.79      148.14    192.11 o 
  -3   7   7    18108.05    21523.83   1015.48 o 
  -1   7   7     8798.83    11274.38    703.07 o 
   1   7   7      343.77      551.65    193.73 o 
   3   7   7     6275.95     7185.23    388.87 o 
   5   7   7       93.81      337.83    172.81 o 
   7   7   7     6649.74     7152.96    386.15 o 
   9   7   7    43341.43    43289.14   1308.39 o 
  11   7   7    78439.55    77844.42   2186.93 o 
  13   7   7    13883.40    13568.90    942.22 o 
  15   7   7      948.59      391.47    356.72 o 
  17   7   7     3076.00     3052.65    589.91 o 
  19   7   7       24.77      359.01    349.93 o 
  21   7   7     3241.12     4023.60    609.38 o 
  23   7   7     6260.55     5346.37    707.80 o 
  25   7   7      738.19      497.68    802.75 o 
 -26   8   7       13.49     1007.70    471.53 o 
 -24   8   7       62.72      596.64    454.39 o 
 -22   8   7     1205.37     2209.26    409.45 o 
 -20   8   7     3639.56     3790.04    483.02 o 
 -18   8   7     1853.22     2033.75    410.05 o 
 -16   8   7      890.24     1246.57    501.48 o 
 -14   8   7    11556.52    11575.14    723.96 o 
 -12   8   7     5887.85     5942.92    650.20 o 
 -10   8   7     1639.05     1196.17    372.13 o 
  -8   8   7    15618.81    14851.37    706.33 o 
  -6   8   7    36876.86    31312.64   1189.13 o 
  -4   8   7    30402.60    27795.97    952.48 o 
  -2   8   7     7832.06     7603.11    453.89 o 
   0   8   7    16110.03    14354.73    830.62 o 
   2   8   7    10629.25    11440.62    525.72 o 
   4   8   7    25641.96    25240.28    859.37 o 
   6   8   7    11308.02    11156.42    512.10 o 
   8   8   7      325.06      445.27    188.12 o 
  10   8   7     2073.96     2642.23    494.24 o 
  12   8   7        9.79      332.65    678.84 o 
  14   8   7      143.55      153.98    458.29 o 
  16   8   7     1250.25     1005.29    431.38 o 
  18   8   7     1387.99     1513.24    451.05 o 
  20   8   7       54.14      190.58    609.47 o 
  22   8   7      540.56      429.73    485.56 o 
  24   8   7      243.49      975.30    479.71 o 
 -25   9   7     6771.13     5695.72    619.17 o 
 -23   9   7     5943.58     6196.39    645.19 o 
 -21   9   7     1485.79     1564.35    382.49 o 
 -19   9   7      127.48      411.06    296.59 o 
 -17   9   7      950.10     1011.92    361.37 o 
 -15   9   7     9946.76     8933.13    748.11 o 
 -13   9   7    24457.23    20083.21    960.13 o 
 -11   9   7    13233.19    12330.39    910.94 o 
  -9   9   7     5083.21     4464.71    446.37 o 
  -7   9   7     2834.30     2202.18    321.74 o 
  -5   9   7    13682.73    12234.44    589.85 o 
  -3   9   7    46186.71    42279.86   1525.66 o 
  -1   9   7    65561.06    60732.30   1789.49 o 
   1   9   7    35911.42    33028.00   1091.19 o 
   3   9   7    10013.33    10947.34    532.89 o 
   5   9   7     3701.14     3621.78    331.99 o 
   7   9   7    12046.75    12224.75    731.18 o 
   9   9   7    18448.21    16549.02   1058.79 o 
  11   9   7    15824.24    16396.59   1115.84 o 
  13   9   7     1428.49     1329.76    449.85 o 
  15   9   7      610.80     1092.15    615.99 o 
  17   9   7      730.58      671.64    418.37 o 
  19   9   7      535.26      363.81    421.21 o 
  21   9   7     2501.75     1154.53    489.08 o 
  23   9   7     1428.04      798.46    488.50 o 
 -22  10   7      418.65     1101.99    391.69 o 
 -20  10   7      401.59      983.62    350.88 o 
 -18  10   7      535.98      474.85    310.48 o 
 -16  10   7     1121.05     1390.53    376.82 o 
 -14  10   7     5432.26     6150.61    601.85 o 
 -12  10   7     4131.11     5345.51    548.52 o 
 -10  10   7      119.88      404.23    465.40 o 
  -8  10   7     3702.04     3586.43    373.90 o 
  -6  10   7     6043.53     7026.55    631.70 o 
  -4  10   7       82.06      181.16    212.92 o 
  -2  10   7     5715.90     5798.38    534.49 o 
   0  10   7     4019.74     4297.71    377.15 o 
   2  10   7      163.56      720.10    252.61 o 
   4  10   7      449.20      856.84    288.00 o 
   6  10   7     1244.44      966.63    387.73 o 
   8  10   7     6665.88     6223.35    727.60 o 
  10  10   7     7061.66     7008.66   1869.92 o 
  12  10   7     1995.33     2195.14    544.85 o 
  14  10   7       49.89      345.70    521.73 o 
  16  10   7     1012.07     1204.44    685.95 o 
  18  10   7     1434.56     2409.25    557.41 o 
  20  10   7        0.05     -418.87    418.96 o 
 -21  11   7      777.68     1277.03    426.97 o 
 -19  11   7      142.79      307.58    349.87 o 
 -17  11   7       27.20     -289.80    289.80 o 
 -15  11   7     3549.83     2606.85    630.09 o 
 -13  11   7     8519.40     7599.64    674.23 o 
 -11  11   7     7878.22     7177.72    633.47 o 
  -9  11   7     5557.22     5777.99    662.12 o 
  -7  11   7     5018.93     5854.21    468.15 o 
  -5  11   7    18734.46    18444.56   1235.00 o 
  -3  11   7    36793.98    33411.57   1161.75 o 
  -1  11   7    40621.16    38951.73   1668.83 o 
   1  11   7    16705.60    16506.64    842.98 o 
   3  11   7     1124.02     1402.67    424.57 o 
   5  11   7      398.07      522.09    337.19 o 
   7  11   7      956.73      529.53    390.00 o 
   9  11   7     4486.91     4539.38    679.76 o 
  11  11   7     6129.38     5909.71    919.54 o 
  13  11   7     4304.87     3358.09    607.63 o 
  15  11   7      450.55      677.96    433.07 o 
  17  11   7       45.19      723.56    461.54 o 
  19  11   7     1979.04     1975.24    607.25 o 
 -18  12   7      747.70     1059.76    520.05 o 
 -16  12   7     5468.68     5894.33    910.27 o 
 -14  12   7     9302.75     9662.75   1588.05 o 
 -12  12   7     7487.21     9028.73    639.98 o 
 -10  12   7     3009.47     3556.55    434.20 o 
  -8  12   7     3316.36     4808.70    548.05 o 
  -6  12   7     6070.09     6439.35    500.66 o 
  -4  12   7    23200.62    24778.38    970.07 o 
  -2  12   7    30916.61    32351.27   1343.94 o 
   0  12   7    38428.60    39525.38   1933.81 o 
   2  12   7    15732.95    15065.06   1099.49 o 
   4  12   7     1692.09     1409.55    486.04 o 
   6  12   7     1802.02     2454.76    508.33 o 
   8  12   7     7057.31     8133.79    864.49 o 
  10  12   7     7820.48     9003.02    936.54 o 
  12  12   7     8239.16     7467.40    885.73 o 
  14  12   7     3959.79     4503.57    870.33 o 
  16  12   7     1193.58     1624.52   1189.89 o 
 -13  13   7      290.88      438.03    319.77 o 
 -11  13   7      160.61      565.46    325.86 o 
  -9  13   7      921.34     1223.36    408.53 o 
  -7  13   7     2631.77     2968.57    812.83 o 
  -5  13   7     4842.18     5986.13    581.59 o 
  -3  13   7     1624.84     3261.32    580.91 o 
  -1  13   7       74.44      496.70    402.62 o 
   1  13   7     1216.31     2956.90    759.47 o 
   3  13   7     2771.02     4485.50    666.50 o 
   5  13   7     1755.59     2727.42    931.99 o 
   7  13   7     1449.89     1931.93    613.62 o 
   9  13   7       23.77      949.88    466.10 o 
  11  13   7       26.58      431.66   1271.12 o 
  13  13   7      175.89      510.38    441.29 o 
  -8  14   7      404.70       18.13    422.02 o 
  -6  14   7      282.08      750.57    615.40 o 
  -4  14   7     1495.77     1189.30    548.41 o 
  -2  14   7     1789.28     1651.95    475.93 o 
   0  14   7     1437.24     1428.86    452.52 o 
   2  14   7      499.02      -31.23    385.92 o 
   4  14   7       49.03      822.86    471.56 o 
   6  14   7       59.75      293.25    452.36 o 
 -30   0   8    10660.61    11430.55   1553.32 o 
 -28   0   8       14.64     -428.05    428.05 o 
 -26   0   8     4365.18     4578.15    939.11 o 
 -22   0   8    10421.43    10167.88    870.93 o 
 -20   0   8    67343.80    65143.69   2682.06 o 
 -18   0   8    68456.52    68786.48   2757.06 o 
 -16   0   8    13327.24    12306.48    532.42 o 
 -14   0   8     4449.77     4051.86    324.52 o 
 -12   0   8    28319.22    34859.55   1134.54 o 
 -10   0   8   148456.02   167586.55   4809.48 o 
  -8   0   8   206950.27   214633.58  16464.03 o 
  -6   0   8   215554.31   272071.09   9952.38 o 
  -4   0   8    31963.90    37419.88   1490.62 o 
  -2   0   8    46796.32    52298.12   2034.14 o 
   0   0   8   143766.63   160983.56  10009.44 o 
   2   0   8   541632.50   569978.19  20650.87 o 
   4   0   8   794046.75   869034.13  31368.28 o 
   6   0   8   569998.69   590017.81  21398.47 o 
   8   0   8    72842.30    56251.98   2198.83 o 
  10   0   8    37917.52    39974.20   1650.08 o 
  12   0   8    25866.41    27048.19   1410.44 o 
  14   0   8    32201.34    31996.50   1420.86 o 
  16   0   8    69017.73    69852.90   2824.62 o 
  18   0   8    19923.02    20044.63   1396.21 o 
  20   0   8      138.57      223.33    335.57 o 
  22   0   8     5963.23     5749.95    669.35 o 
  24   0   8       80.48      466.63    254.62 o 
  26   0   8     9412.42     9980.79    672.06 o 
 -31   1   8        1.50     1142.27    469.52 o 
 -29   1   8      796.61      865.34    367.08 o 
 -27   1   8      734.31      608.86    323.81 o 
 -25   1   8       62.99      119.42    268.07 o 
 -23   1   8      277.04      128.63    287.44 o 
 -21   1   8     3648.01     3373.53    441.70 o 
 -19   1   8     7354.25     5546.73    509.18 o 
 -17   1   8     7555.44     6904.82    386.09 o 
 -15   1   8     2366.47     1944.59    277.77 o 
 -13   1   8     1017.22      845.43    157.89 o 
 -11   1   8    23407.43    24317.08    746.04 o 
  -9   1   8    10209.85    10941.46    427.40 o 
  -7   1   8      106.63       48.65    111.58 o 
  -5   1   8     1096.67     1503.79    138.17 o 
  -3   1   8    62086.05    69122.59   1992.32 o 
  -1   1   8    14996.22    13239.19    378.63 o 
   1   1   8   217252.86   210075.64   4798.81 o 
   3   1   8   147532.11   137568.63   3163.83 o 
   5   1   8   153067.09   144766.66   3357.04 o 
   7   1   8   185026.50   187730.45   4335.02 o 
   9   1   8    84910.36    85145.55   2044.02 o 
  11   1   8    40423.59    39997.00   1046.63 o 
  13   1   8     2228.43     2072.78    196.53 o 
  15   1   8     3280.81     4094.35    275.89 o 
  17   1   8      168.58     -151.62    151.62 o 
  19   1   8     2136.95     1826.17    232.66 o 
  21   1   8      124.11      -31.80    162.76 o 
  23   1   8        5.65      170.10    181.28 o 
  25   1   8     1685.12     1861.24    317.19 o 
  27   1   8     1661.59     1903.85    375.93 o 
  29   1   8      104.32     1166.77    433.14 o 
 -30   2   8     4648.22     3646.96    537.65 o 
 -28   2   8      343.13      790.75    488.22 o 
 -26   2   8    11702.47    10824.46   1383.11 o 
 -24   2   8     6810.57     7116.02    616.37 o 
 -22   2   8     2806.70     2859.83    426.45 o 
 -20   2   8    54653.54    53472.76   1885.39 o 
 -18   2   8    33275.16    33844.45   1078.72 o 
 -16   2   8      250.33      431.40    204.85 o 
 -14   2   8     8544.96     8207.71    456.90 o 
 -12   2   8      611.76      858.87    171.65 o 
 -10   2   8    85989.39    91383.09   2846.84 o 
  -8   2   8   161120.27   163880.86   5434.39 o 
  -6   2   8   122726.92   128587.47   2991.94 o 
  -4   2   8    43823.12    50116.56   1336.35 o 
  -2   2   8    81193.28    80896.88   2168.36 o 
   0   2   8    43273.35    41072.18    896.26 o 
   2   2   8    24795.01    32144.13    926.06 o 
   4   2   8    64796.28    84425.30   2259.71 o 
   6   2   8    19908.12    23167.61    625.37 o 
   8   2   8     6619.59     5183.53    204.87 o 
  10   2   8    21645.60    20320.86    526.88 o 
  12   2   8     1470.19     1498.66    162.27 o 
  14   2   8    25383.54    24329.83    645.10 o 
  16   2   8   109869.55   113253.21   2477.02 o 
  18   2   8    17926.40    18195.24    560.04 o 
  20   2   8      935.76     1175.54    184.28 o 
  22   2   8     2842.35     2551.94    252.62 o 
  24   2   8        3.85      -13.55    258.26 o 
  26   2   8     3842.58     4153.90    637.78 o 
  28   2   8     7024.29     7061.09   1088.51 o 
 -31   3   8       33.37      534.78    553.66 o 
 -29   3   8      127.86      824.10    370.42 o 
 -27   3   8      181.15      283.16    317.86 o 
 -25   3   8      452.70      721.50    340.85 o 
 -23   3   8      353.05       -9.47    256.10 o 
 -21   3   8      462.79      363.18    433.39 o 
 -19   3   8     7165.14     7191.55    964.50 o 
 -17   3   8    18619.38    19513.72   1072.94 o 
 -15   3   8    19017.80    18511.05    781.15 o 
 -13   3   8    20653.55    20978.47    709.95 o 
 -11   3   8    59235.40    58987.73   1906.26 o 
  -9   3   8   112553.45   121839.88   3725.88 o 
  -7   3   8    83677.89    94950.95   2479.46 o 
  -5   3   8      364.63      426.95    104.59 o 
  -3   3   8      440.20      123.61     88.44 o 
  -1   3   8    52996.24    70584.38   2145.41 o 
   1   3   8    15833.05    22472.03    603.83 o 
   3   3   8    20453.25    22569.96    710.42 o 
   5   3   8    99536.19   107651.01   4435.83 o 
   7   3   8    34643.38    35645.93    926.71 o 
   9   3   8    19917.55    20517.48    603.16 o 
  11   3   8    24395.23    23993.27    699.64 o 
  13   3   8    18331.47    17039.72    586.05 o 
  15   3   8    19066.50    17943.39    603.65 o 
  17   3   8    25221.36    23856.67    759.20 o 
  19   3   8     9456.04     8780.41    445.10 o 
  21   3   8     1857.30     1630.25    245.82 o 
  23   3   8      880.66      882.11    290.76 o 
  25   3   8      530.82      830.89    285.45 o 
  27   3   8     1013.81     1189.30    613.03 o 
  29   3   8      317.59      194.46    611.84 o 
 -30   4   8     3841.41     3976.12    689.84 o 
 -28   4   8       28.64      901.28    404.66 o 
 -26   4   8     2846.08     2532.68    441.53 o 
 -24   4   8       75.01     -392.21    470.15 o 
 -22   4   8     2532.19     3020.06    522.70 o 
 -20   4   8    19398.41    19719.74   1178.50 o 
 -18   4   8     6178.33     6129.42    485.28 o 
 -16   4   8    11191.18    11710.60    684.22 o 
 -14   4   8    54807.79    53169.81   1561.72 o 
 -12   4   8    51630.89    50084.59   1660.21 o 
 -10   4   8      883.41     1332.95    153.01 o 
  -8   4   8    71369.33    70124.62   1875.40 o 
  -6   4   8    29212.83    27296.63   1001.92 o 
  -4   4   8    14924.73    13461.12    420.29 o 
  -2   4   8    10993.72    13900.82    430.22 o 
   0   4   8        1.04      258.69    111.83 o 
   2   4   8    43661.66    46678.75   1171.31 o 
   4   4   8    72866.59    77523.47   1872.23 o 
   6   4   8    25340.80    31295.99    838.20 o 
   8   4   8     9418.68     7622.95    319.80 o 
  10   4   8    61245.42    60866.38   1538.17 o 
  12   4   8    18265.30    17788.73    580.59 o 
  14   4   8     4619.94     5173.76    314.50 o 
  16   4   8    24045.97    23626.39    750.93 o 
  18   4   8     2515.28     2975.11    280.92 o 
  20   4   8     1349.12     1525.21    275.37 o 
  22   4   8     6672.80     7906.29    613.13 o 
  24   4   8     4116.52     3672.40    568.56 o 
  26   4   8     1501.60     2194.29    464.37 o 
  28   4   8     2599.86     2955.95    538.50 o 
 -29   5   8      369.53      260.89    407.49 o 
 -27   5   8      172.06     1341.37    477.26 o 
 -25   5   8       35.12      409.62    411.76 o 
 -23   5   8      911.95     1096.38    457.70 o 
 -21   5   8    11096.80    11602.03    697.94 o 
 -19   5   8     8997.62     8780.55    824.68 o 
 -17   5   8     6417.27     6708.72    513.02 o 
 -15   5   8      105.22      108.28    226.35 o 
 -13   5   8      259.80      -72.30    206.38 o 
 -11   5   8     2643.41     2623.14    263.66 o 
  -9   5   8    26567.93    25860.10    932.17 o 
  -7   5   8    72506.02    70305.05   2187.85 o 
  -5   5   8    98984.88    98424.02   2347.28 o 
  -3   5   8    68859.79    67467.04   1825.82 o 
  -1   5   8    63327.34    62794.74   2124.67 o 
   1   5   8    31916.47    33213.62   1050.35 o 
   3   5   8    94298.55   101043.51   2414.72 o 
   5   5   8    44697.52    52370.82   1326.53 o 
   7   5   8    18267.61    20737.38    623.06 o 
   9   5   8     8530.80    10386.91    403.51 o 
  11   5   8     3129.41     4466.90    279.15 o 
  13   5   8    13538.31    14317.63    521.86 o 
  15   5   8    44726.09    44495.56   1503.01 o 
  17   5   8    22707.62    22237.75    849.80 o 
  19   5   8     9808.67     9830.28    618.81 o 
  21   5   8     5013.23     4180.89    580.87 o 
  23   5   8      348.70      204.44    377.07 o 
  25   5   8      828.71      829.15    588.72 o 
  27   5   8      787.12     1124.54    595.84 o 
 -28   6   8     1007.62     1800.95    522.68 o 
 -26   6   8     5431.08     7009.42    847.73 o 
 -24   6   8     3440.83     4176.81    650.14 o 
 -22   6   8      408.41      773.10    329.19 o 
 -20   6   8     4927.93     5021.61    506.48 o 
 -18   6   8     2796.65     2228.71    374.16 o 
 -16   6   8     2976.05     3746.94    429.22 o 
 -14   6   8    45583.77    46195.04   1651.10 o 
 -12   6   8    14657.37    13700.62    627.52 o 
 -10   6   8      187.40      179.16    194.34 o 
  -8   6   8     5030.66     6115.52    403.27 o 
  -6   6   8      604.31      783.56    198.56 o 
  -4   6   8    27903.20    25722.56    836.55 o 
  -2   6   8    86609.09    83145.39   2027.38 o 
   0   6   8    31994.56    31912.04    873.27 o 
   2   6   8     5235.28     5186.84    276.77 o 
   4   6   8     6255.07     5247.28    382.20 o 
   6   6   8     9598.55     7381.01    370.88 o 
   8   6   8     4447.66     4936.82    282.65 o 
  10   6   8    24378.93    25746.55    777.37 o 
  12   6   8    23924.38    23936.30    748.22 o 
  14   6   8      152.76      -74.99    182.52 o 
  16   6   8       50.74     -210.22    210.22 o 
  18   6   8      103.50      770.71    370.59 o 
  20   6   8     8777.46     8789.07    796.58 o 
  22   6   8     9836.65     8894.61    842.70 o 
  24   6   8     4650.47     4623.09    897.61 o 
  26   6   8        5.25      281.54    694.84 o 
 -27   7   8        0.14      883.26    487.49 o 
 -25   7   8     1106.87      741.87    511.05 o 
 -23   7   8      219.86      908.29    342.57 o 
 -21   7   8     1576.21     1140.13    562.75 o 
 -19   7   8     3890.16     4536.04    495.15 o 
 -17   7   8     2614.11     2191.86    379.91 o 
 -15   7   8      163.74      242.59    472.44 o 
 -13   7   8      535.38      549.40    352.96 o 
 -11   7   8    11192.64    11289.59    596.59 o 
  -9   7   8    21974.86    20331.25    839.26 o 
  -7   7   8    41589.54    38606.14   1360.58 o 
  -5   7   8    25140.60    23683.96    818.34 o 
  -3   7   8     6968.12     7089.04    402.09 o 
  -1   7   8    25810.01    22666.09    781.03 o 
   1   7   8    23838.79    22950.36    785.15 o 
   3   7   8    82172.84    78407.64   2175.38 o 
   5   7   8    70446.07    65357.96   1848.94 o 
   7   7   8    40268.27    35185.86   1274.02 o 
   9   7   8     4920.06     5386.96    345.80 o 
  11   7   8      519.25      865.57    263.38 o 
  13   7   8    18595.02    18918.75    857.70 o 
  15   7   8    15705.39    15816.31   1014.26 o 
  17   7   8    14484.79    15363.55   1057.41 o 
  19   7   8     4985.29     5424.53    700.41 o 
  21   7   8      737.74      876.11    410.44 o 
  23   7   8       84.35      638.59    540.11 o 
  25   7   8      239.83      249.20    429.70 o 
 -26   8   8     5090.34     6184.64    831.42 o 
 -24   8   8     7852.49     8440.64    716.37 o 
 -22   8   8     1608.39     1955.80    427.71 o 
 -20   8   8        6.31      258.18    292.87 o 
 -18   8   8      429.73      441.82    289.45 o 
 -16   8   8     1252.93      926.19    322.27 o 
 -14   8   8    27552.71    21993.93   1396.20 o 
 -12   8   8    24299.36    22612.15   1229.33 o 
 -10   8   8     1856.98     2117.17    333.45 o 
  -8   8   8     7976.04     7497.03    586.06 o 
  -6   8   8    46243.48    42143.41   1314.09 o 
  -4   8   8   123485.27   113308.74   3088.30 o 
  -2   8   8   151956.45   138543.30   3702.36 o 
   0   8   8   113724.33   107959.15   2942.60 o 
   2   8   8    60251.22    56616.58   1653.21 o 
   4   8   8     8726.19     8462.23    446.13 o 
   6   8   8    15988.91    14544.49    605.01 o 
   8   8   8    28945.92    28884.90   1141.73 o 
  10   8   8    55616.96    56262.70   2635.90 o 
  12   8   8    46807.54    44139.66   2039.07 o 
  14   8   8     6136.08     6759.15   1265.19 o 
  16   8   8     1498.01     1411.08    522.91 o 
  18   8   8     2692.96     2994.40    563.71 o 
  20   8   8    10409.08     9634.11    929.29 o 
  22   8   8    10123.65    10806.27   1311.43 o 
  24   8   8     4371.84     3069.32    649.92 o 
 -25   9   8     5054.30     6308.65    810.49 o 
 -23   9   8     1285.16     1634.96    399.93 o 
 -21   9   8       88.41      -56.31    290.11 o 
 -19   9   8       43.11       56.23    292.34 o 
 -17   9   8     1413.68     1309.29    384.89 o 
 -15   9   8      171.29      519.27    310.42 o 
 -13   9   8      263.55      341.31    387.13 o 
 -11   9   8      765.13     1048.91    397.08 o 
  -9   9   8      219.93      -42.69    224.93 o 
  -7   9   8     3323.54     3229.95    359.03 o 
  -5   9   8     9108.41     8358.62    569.92 o 
  -3   9   8    47858.93    44822.13   1399.42 o 
  -1   9   8    45594.37    44123.54   1572.96 o 
   1   9   8    14782.60    14057.03    617.44 o 
   3   9   8      120.97       -0.64    309.95 o 
   5   9   8     1869.97     1696.85    264.86 o 
   7   9   8     2939.33     1962.43    513.43 o 
   9   9   8     5398.05     5700.65    985.35 o 
  11   9   8     1397.59     2748.49    528.16 o 
  13   9   8       22.73     -332.79    332.79 o 
  15   9   8       43.79       40.36    356.69 o 
  17   9   8      321.96      465.02    378.04 o 
  19   9   8        2.80       53.87    889.90 o 
  21   9   8     1092.92     1282.97    529.06 o 
  23   9   8      463.83      791.76    596.43 o 
 -22  10   8       67.83      436.99    405.12 o 
 -20  10   8       40.69       16.55    321.51 o 
 -18  10   8      740.13      976.94    391.30 o 
 -16  10   8     6118.31     4844.47    541.07 o 
 -14  10   8    18556.24    17194.60    938.10 o 
 -12  10   8    25448.74    25041.52   1384.18 o 
 -10  10   8    13688.56    13176.04   1646.45 o 
  -8  10   8      876.84      846.40    321.24 o 
  -6  10   8      513.24      175.69    221.88 o 
  -4  10   8     3292.73     3297.24    446.43 o 
  -2  10   8    10486.30     9732.09    538.58 o 
   0  10   8     6080.04     4502.86    389.12 o 
   2  10   8       26.41      180.27    200.02 o 
   4  10   8     3177.33     3440.01    542.27 o 
   6  10   8     1602.43      695.99    364.08 o 
   8  10   8    11150.07    10723.36    908.10 o 
  10  10   8    16427.11    16587.25   1663.60 o 
  12  10   8     9924.00     8824.57    877.43 o 
  14  10   8     1975.99     1336.17    479.54 o 
  16  10   8      111.96      -25.48    417.81 o 
  18  10   8      687.15      834.32    617.77 o 
  20  10   8     1529.26     1916.95    578.71 o 
 -19  11   8        0.43      553.57    353.25 o 
 -17  11   8      621.21      653.45    400.75 o 
 -15  11   8     8477.64     8593.29    776.63 o 
 -13  11   8    15308.51    16642.38    938.15 o 
 -11  11   8     8945.32    10018.17    740.95 o 
  -9  11   8     1026.91     1296.82    373.23 o 
  -7  11   8       16.72      268.52    248.76 o 
  -5  11   8     1893.69     2051.19    335.89 o 
  -3  11   8     1423.47     1983.06    631.70 o 
  -1  11   8     3880.87     4210.33    398.60 o 
   1  11   8     3369.85     2356.36    867.96 o 
   3  11   8      331.70     1121.59    397.19 o 
   5  11   8       95.46     -117.14    385.96 o 
   7  11   8     1489.85      956.63    508.68 o 
   9  11   8     1770.23     1854.42    601.76 o 
  11  11   8     5105.99     3532.80    619.55 o 
  13  11   8     1166.83     1295.56    746.42 o 
  15  11   8      256.60      207.36    409.16 o 
  17  11   8      159.78      428.21    950.37 o 
  19  11   8     2137.56     2964.23    701.37 o 
 -18  12   8       56.19      500.53    448.62 o 
 -16  12   8      343.91      787.43    363.06 o 
 -14  12   8     1756.86     1825.97    364.70 o 
 -12  12   8      252.32      534.23    299.09 o 
 -10  12   8       51.62      466.32    327.24 o 
  -8  12   8      295.74     1314.80    365.51 o 
  -6  12   8      326.75     1355.15    321.53 o 
  -4  12   8      143.17      939.30    294.70 o 
  -2  12   8     4013.90     3042.22    577.20 o 
   0  12   8     7392.32     7461.11    833.58 o 
   2  12   8     3689.85     3717.30    631.53 o 
   4  12   8     3045.25     3351.10    726.86 o 
   6  12   8     3957.54     4843.83    689.41 o 
   8  12   8     7733.47     9238.62    931.90 o 
  10  12   8     5014.27     4314.15    684.27 o 
  12  12   8     1563.80     2951.05    961.04 o 
  14  12   8       44.94      669.24    573.90 o 
  16  12   8      755.60     1362.19    545.82 o 
 -13  13   8     2984.04     3582.89    467.55 o 
 -11  13   8      879.61     1095.98    331.32 o 
  -9  13   8      230.24     1100.88    363.47 o 
  -7  13   8      612.63     1489.83    374.14 o 
  -5  13   8      403.18      690.58    392.69 o 
  -3  13   8     5703.71     5512.66    969.34 o 
  -1  13   8     7686.24     7707.60    833.58 o 
   1  13   8     9838.47     9125.13    909.54 o 
   3  13   8     8619.87     8552.42   1523.09 o 
   5  13   8     5501.34     5946.58    769.61 o 
   7  13   8    12279.03    14795.44   1180.36 o 
   9  13   8    12285.68    12731.71   1108.48 o 
  11  13   8     7336.76     7526.52    902.11 o 
  -8  14   8       48.16      165.25    427.19 o 
  -6  14   8      218.89      643.86    623.70 o 
  -4  14   8      158.66      640.97    378.83 o 
  -2  14   8      544.50      825.18    431.25 o 
   0  14   8        1.77     -150.14    382.26 o 
   2  14   8     1593.24     1346.90    481.11 o 
   4  14   8     2308.29     2542.69    567.51 o 
   6  14   8     2294.16     2174.81    982.98 o 
 -31   1   9     3289.63     3921.51   1130.61 o 
 -29   1   9      322.16      416.20    623.70 o 
 -27   1   9     8329.44     7733.80    696.06 o 
 -25   1   9     7264.69     6727.73    622.31 o 
 -23   1   9        8.52     -265.14    265.14 o 
 -21   1   9    24235.53    21855.58   1014.24 o 
 -19   1   9    29509.87    29313.33   1187.26 o 
 -17   1   9        8.49       -8.60    158.49 o 
 -15   1   9     4548.79     3481.30    276.22 o 
 -13   1   9    19646.55    18066.41    615.61 o 
 -11   1   9     7609.69     7820.35    443.04 o 
  -9   1   9   216619.03   232729.47   5918.03 o 
  -7   1   9   226570.67   225570.16   5159.77 o 
  -5   1   9   111827.63   113216.54   2630.71 o 
  -3   1   9     1253.02     1834.64    159.39 o 
  -1   1   9     3627.26     3468.37    197.51 o 
   1   1   9    98810.94   111510.57   2591.20 o 
   3   1   9   112611.79   121177.91   2817.40 o 
   5   1   9   182784.25   218357.94   5566.66 o 
   7   1   9      108.06      257.77    107.76 o 
   9   1   9    14486.51    11834.90    396.26 o 
  11   1   9     1379.50     1052.92    151.53 o 
  13   1   9     8793.40     8635.98    362.10 o 
  15   1   9   118502.06   119557.63   3776.93 o 
  17   1   9    93128.51   101083.48   2810.82 o 
  19   1   9    25060.98    26329.53    815.33 o 
  21   1   9      168.45      142.38    169.85 o 
  23   1   9      224.70      202.81    177.91 o 
  25   1   9     3918.28     4070.94    481.68 o 
  27   1   9     7850.31     8093.73    643.88 o 
 -30   2   9       24.93      380.00    614.17 o 
 -28   2   9        6.08      -12.98    311.21 o 
 -26   2   9      138.70      523.36    317.86 o 
 -24   2   9     1638.79     1232.84    341.89 o 
 -22   2   9      521.92      618.33    282.02 o 
 -20   2   9      398.21      718.66    310.87 o 
 -18   2   9     1437.36     2032.34    263.90 o 
 -16   2   9     6813.77     6500.15    380.09 o 
 -14   2   9     9844.97     9936.14    446.17 o 
 -12   2   9      102.81      104.74    171.25 o 
 -10   2   9    12312.16    12651.48    554.41 o 
  -8   2   9    90546.64    90713.45   3292.69 o 
  -6   2   9    25908.63    20158.31    649.30 o 
  -4   2   9    90666.76    88299.46   1873.85 o 
  -2   2   9    88870.80    96357.97   2030.01 o 
   0   2   9    52765.87    61230.74   1494.65 o 
   2   2   9     1433.25     1222.24    154.88 o 
   4   2   9     2461.31     4406.11    270.75 o 
   6   2   9      575.33     2034.13    201.16 o 
   8   2   9      619.14     2380.87    140.52 o 
  10   2   9       12.54      106.78    104.03 o 
  12   2   9     5902.48     8502.88    331.59 o 
  14   2   9    12171.90    13427.90    478.05 o 
  16   2   9    35551.75    35679.66    902.91 o 
  18   2   9    20705.03    19742.57    594.47 o 
  20   2   9     8843.05     8387.53    657.46 o 
  22   2   9     1989.81     1798.31    291.83 o 
  24   2   9     3406.63     3945.16    478.04 o 
  26   2   9     2918.65     3633.39    768.36 o 
  28   2   9      713.90      762.70    456.58 o 
 -31   3   9     3492.08     3450.62    529.64 o 
 -29   3   9      255.29      512.73    433.59 o 
 -27   3   9     3567.50     3553.81    519.01 o 
 -25   3   9    12475.64    11628.76    797.52 o 
 -23   3   9       17.38      182.65    256.35 o 
 -21   3   9    23514.97    21788.96   1719.33 o 
 -19   3   9    29600.44    27489.72   1089.75 o 
 -17   3   9     7087.71     6010.71    452.27 o 
 -15   3   9     3680.58     5092.71    352.73 o 
 -13   3   9    25269.43    29208.48    915.91 o 
 -11   3   9     1567.59     2498.60    315.31 o 
  -9   3   9    50891.47    62206.31   1979.07 o 
  -7   3   9     8369.52    10115.51    341.74 o 
  -5   3   9     1352.98     2750.94    166.96 o 
  -3   3   9      839.59      135.21     95.92 o 
  -1   3   9    20747.84    20086.16    554.14 o 
   1   3   9    54449.04    54898.39   1339.46 o 
   3   3   9   177873.78   178835.56   4664.10 o 
   5   3   9   286480.25   274249.00   7089.59 o 
   7   3   9   102151.18    92786.06   2220.35 o 
   9   3   9    11031.97     9451.28    354.46 o 
  11   3   9       41.30       61.80    117.32 o 
  13   3   9     5287.47     5127.68    295.19 o 
  15   3   9    42884.51    43772.03   1192.94 o 
  17   3   9    20046.90    19655.10    671.84 o 
  19   3   9      147.27      166.39    175.04 o 
  21   3   9     3063.46     3614.14    373.24 o 
  23   3   9     2099.34     2364.92    341.95 o 
  25   3   9      149.15      247.96    282.31 o 
  27   3   9     6978.98    10970.49   1333.96 o 
  29   3   9     4855.07     7112.08   1159.66 o 
 -30   4   9       32.28      233.19    481.36 o 
 -28   4   9      616.88     1221.65    373.00 o 
 -26   4   9      226.93      113.84    296.08 o 
 -24   4   9       21.98     -459.04    675.87 o 
 -22   4   9       45.41     -292.13    292.13 o 
 -20   4   9     2391.89     2458.98    375.02 o 
 -18   4   9     4560.40     4143.81    418.96 o 
 -16   4   9     1407.56     1534.80    304.05 o 
 -14   4   9      747.23      488.82    179.95 o 
 -12   4   9      163.97      341.19    159.93 o 
 -10   4   9     5731.02     6143.35    268.70 o 
  -8   4   9    20660.60    23025.42   1040.34 o 
  -6   4   9    25260.16    28316.45    759.21 o 
  -4   4   9    10596.08    13405.19    423.76 o 
  -2   4   9     8898.50    10040.29    508.15 o 
   0   4   9    90962.34    96553.82   2293.30 o 
   2   4   9   175962.98   185477.80   4293.31 o 
   4   4   9   228477.45   227913.00   5934.27 o 
   6   4   9   223944.42   227187.56   5257.72 o 
   8   4   9   106061.73    94960.83   3178.45 o 
  10   4   9   101445.50   104933.05   2530.99 o 
  12   4   9    56704.26    57254.12   1474.91 o 
  14   4   9    32500.99    33024.90    946.85 o 
  16   4   9    12651.93    12400.66    505.06 o 
  18   4   9    16290.28    16472.95    700.55 o 
  20   4   9     7761.90     7290.30    534.15 o 
  22   4   9     1654.39     1467.30    282.61 o 
  24   4   9     1053.12     1514.74    424.48 o 
  26   4   9     6139.33     4404.45    621.26 o 
  28   4   9     4866.58     4265.70    648.98 o 
 -29   5   9      126.64     -211.98    324.82 o 
 -27   5   9     6049.28     5021.75    730.15 o 
 -25   5   9     9940.09    10228.05    975.53 o 
 -23   5   9     2998.59     3004.31    984.76 o 
 -21   5   9     1706.45     1860.79    355.95 o 
 -19   5   9     2894.38     3567.08    425.06 o 
 -17   5   9     2856.62     3335.81    398.34 o 
 -15   5   9    13308.86    12150.34    659.04 o 
 -13   5   9    15750.34    14492.41    875.65 o 
 -11   5   9      277.15      430.48    168.96 o 
  -9   5   9    20857.66    19049.30    783.02 o 
  -7   5   9    46080.66    41778.94   1227.83 o 
  -5   5   9      349.33      630.26    129.83 o 
  -3   5   9    54055.43    48854.59   1234.54 o 
  -1   5   9    91996.49    91551.74   2200.72 o 
   1   5   9    22604.28    19864.62    950.12 o 
   3   5   9     4326.89     6149.96    278.72 o 
   5   5   9     3923.17     4082.00    230.84 o 
   7   5   9    25250.18    24118.97    699.50 o 
   9   5   9    45893.42    43747.73   1156.75 o 
  11   5   9    39331.86    38429.29   1056.13 o 
  13   5   9     3591.89     3841.49    285.17 o 
  15   5   9       22.54     -149.47    265.28 o 
  17   5   9     2341.81     2443.72    331.34 o 
  19   5   9      685.83     1027.58    256.03 o 
  21   5   9     4676.34     5454.81    630.23 o 
  23   5   9     7678.12     7130.39    742.66 o 
  25   5   9      626.63      118.65    530.62 o 
  27   5   9     2196.26     2315.35    535.20 o 
 -28   6   9     1095.32     2048.36    604.73 o 
 -26   6   9     5557.16     6344.22    805.79 o 
 -24   6   9     2521.88     2860.75    591.04 o 
 -22   6   9      344.05      212.75    285.68 o 
 -20   6   9      358.52      838.07    294.99 o 
 -18   6   9     1108.57      780.07    299.40 o 
 -16   6   9      479.21      217.70    269.31 o 
 -14   6   9     2792.40     2654.32    449.26 o 
 -12   6   9    21224.40    19914.14   1071.03 o 
 -10   6   9    55917.32    53936.88   1769.29 o 
  -8   6   9    38398.75    36441.90   1880.75 o 
  -6   6   9     5954.44     5684.30    345.27 o 
  -4   6   9      171.99      548.70    165.38 o 
  -2   6   9       19.93      275.24    134.39 o 
   0   6   9     1754.18     1553.22    181.87 o 
   2   6   9    12531.77    12552.84    443.72 o 
   4   6   9    44498.71    47262.16   1556.30 o 
   6   6   9    20737.93    19597.63   1109.65 o 
   8   6   9     8695.31     8357.07    367.68 o 
  10   6   9     2820.70     2768.68    241.39 o 
  12   6   9       75.10      303.36    203.12 o 
  14   6   9    31079.25    29544.61   1700.69 o 
  16   6   9    10625.95    10389.79    809.96 o 
  18   6   9     8404.99     7215.60    720.84 o 
  20   6   9     6052.52     5279.87    669.47 o 
  22   6   9     3046.61     2801.64    524.02 o 
  24   6   9     3207.73     3677.72    591.62 o 
  26   6   9     2316.00     2723.24    559.93 o 
 -27   7   9      227.56      844.35   1064.80 o 
 -25   7   9       92.29      473.46    709.67 o 
 -23   7   9      571.14      975.08    351.92 o 
 -21   7   9     3820.95     3922.79    481.85 o 
 -19   7   9     2201.26     2800.40    441.79 o 
 -17   7   9     1454.16     1903.31    352.26 o 
 -15   7   9    52199.26    46645.81   1845.40 o 
 -13   7   9    69615.41    67060.31   2805.02 o 
 -11   7   9     9674.22     8413.12    847.81 o 
  -9   7   9      942.03     1244.49    380.22 o 
  -7   7   9      328.63      389.50    198.20 o 
  -5   7   9     7581.19     8083.40    582.41 o 
  -3   7   9    28213.79    28624.46    933.01 o 
  -1   7   9    16008.22    14722.11    580.24 o 
   1   7   9     9837.93     9432.71    588.64 o 
   3   7   9     2495.24     2554.92    276.95 o 
   5   7   9     1816.61     2431.22    236.15 o 
   7   7   9    10109.66     9477.37    408.07 o 
   9   7   9    44643.09    41524.25   1314.79 o 
  11   7   9    58449.88    57764.12   2014.07 o 
  13   7   9    16423.67    15760.59    779.99 o 
  15   7   9      308.07     -151.61    305.40 o 
  17   7   9       13.18      478.36    332.09 o 
  19   7   9     5632.28     4813.00    666.82 o 
  21   7   9    15483.78    14097.44   1306.09 o 
  23   7   9    11521.30    11102.30    968.05 o 
  25   7   9     3928.20     3815.35    654.68 o 
 -26   8   9     1353.94     1485.44    513.35 o 
 -24   8   9       75.95      676.75    429.15 o 
 -22   8   9     1865.75     1993.64    538.47 o 
 -20   8   9     3048.25     3538.22    563.71 o 
 -18   8   9     1939.17     1871.08    383.23 o 
 -16   8   9     2193.12     2560.40    415.45 o 
 -14   8   9    10035.38    10371.37    685.16 o 
 -12   8   9      949.25     1431.85    681.80 o 
 -10   8   9     5912.73     5552.73    837.31 o 
  -8   8   9     1196.46     1323.03    266.52 o 
  -6   8   9     7148.12     6617.37    429.20 o 
  -4   8   9      735.05      751.83    228.47 o 
  -2   8   9      376.90      665.91    227.05 o 
   0   8   9      579.33      911.00    233.00 o 
   2   8   9    11029.06    10321.32    551.61 o 
   4   8   9    12009.71    11504.82    519.64 o 
   6   8   9     4541.34     5439.03    800.72 o 
   8   8   9      568.23      640.25    255.94 o 
  10   8   9      606.22      233.55    263.49 o 
  12   8   9     3035.16     2919.01    540.55 o 
  14   8   9     4995.57     5421.84    689.04 o 
  16   8   9     5323.40     5432.32    703.79 o 
  18   8   9     2057.66     1441.00    724.49 o 
  20   8   9       54.73      196.32   1111.04 o 
  22   8   9      816.57      765.09    451.76 o 
  24   8   9       35.47     -295.05    408.32 o 
 -23   9   9      575.92      536.98    469.49 o 
 -21   9   9      440.03      375.77    359.67 o 
 -19   9   9      256.18      127.13    296.23 o 
 -17   9   9     1523.20     1420.31    528.55 o 
 -15   9   9     4398.96     4177.21    504.28 o 
 -13   9   9    10617.00    10762.95    874.23 o 
 -11   9   9      131.70       61.42    341.63 o 
  -9   9   9      717.28      877.12    266.21 o 
  -7   9   9     1312.22     1291.95    281.48 o 
  -5   9   9     4545.71     4333.40    457.13 o 
  -3   9   9    16463.55    14746.23    693.49 o 
  -1   9   9    28115.38    24343.06    873.30 o 
   1   9   9    23324.14    21771.02    887.74 o 
   3   9   9     3618.89     4371.74    537.23 o 
   5   9   9     9193.05     8881.37    778.32 o 
   7   9   9    22918.01    22623.02    988.57 o 
   9   9   9    36216.33    34508.81   2901.51 o 
  11   9   9    35381.30    33129.55   1695.76 o 
  13   9   9    14566.98    14091.91   1054.32 o 
  15   9   9     2821.23     2434.76    552.86 o 
  17   9   9     1647.72     1840.55    645.04 o 
  19   9   9     3177.06     2450.99    569.22 o 
  21   9   9     5267.16     6063.84    850.99 o 
  23   9   9     3487.99     3886.86   1003.14 o 
 -22  10   9      188.77      203.42    628.43 o 
 -20  10   9       15.88     -285.99    311.41 o 
 -18  10   9       55.26      522.22    336.59 o 
 -16  10   9     1570.98     1571.65    687.12 o 
 -14  10   9     5743.14     5394.98    575.34 o 
 -12  10   9     2006.63     2871.38    457.22 o 
 -10  10   9        8.87      303.14    304.45 o 
  -8  10   9     4747.71     5110.35    426.41 o 
  -6  10   9      830.75     1198.63    350.72 o 
  -4  10   9      528.68      626.51    232.82 o 
  -2  10   9     1234.97     1233.33    331.39 o 
   0  10   9     6422.87     5945.55    428.08 o 
   2  10   9      444.21      297.62    256.89 o 
   4  10   9      502.23      825.13    281.50 o 
   6  10   9     4645.50     4482.50   1143.06 o 
   8  10   9     3714.02     4237.94    687.14 o 
  10  10   9     7548.72     7983.10    827.13 o 
  12  10   9     2857.35     3111.09    595.74 o 
  14  10   9       61.09      124.98    527.66 o 
  16  10   9     1179.80     1765.59    513.02 o 
  18  10   9      382.64      637.66    474.05 o 
  20  10   9      220.77      561.56    473.69 o 
 -19  11   9      357.99     1124.43    389.90 o 
 -17  11   9      182.27      629.07    361.53 o 
 -15  11   9       16.20      677.03    336.05 o 
 -13  11   9      599.09      407.07    288.12 o 
 -11  11   9      664.70      678.61    365.48 o 
  -9  11   9      392.25      471.37    384.16 o 
  -7  11   9     2023.43     2273.92    412.73 o 
  -5  11   9    13553.46    13655.34    664.71 o 
  -3  11   9    25208.39    22234.10    870.80 o 
  -1  11   9    27178.86    22903.13   1333.57 o 
   1  11   9    10496.02     9964.80   1146.02 o 
   3  11   9       52.24      145.70    348.10 o 
   5  11   9        5.56      136.25    361.30 o 
   7  11   9     2429.83     2770.48    540.32 o 
   9  11   9     7998.23     7055.54    805.37 o 
  11  11   9     6858.98     7266.67   1758.46 o 
  13  11   9     5882.22     6508.33   1022.70 o 
  15  11   9     3139.81     2858.69    735.16 o 
  17  11   9     3191.44     4500.29    760.05 o 
 -16  12   9      261.23      569.15    337.50 o 
 -14  12   9      805.28      844.17    314.49 o 
 -12  12   9      889.90      895.32    316.23 o 
 -10  12   9     1910.51     1987.09    424.32 o 
  -8  12   9     2397.40     2533.09    444.79 o 
  -6  12   9     5547.69     5331.52    472.31 o 
  -4  12   9    19812.03    20512.93   1001.84 o 
  -2  12   9    18453.75    16632.31   1109.98 o 
   0  12   9    13812.93    14562.93   1081.88 o 
   2  12   9     6692.08     7595.62    817.50 o 
   4  12   9     3505.26     3510.85    593.59 o 
   6  12   9     3369.98     3995.79    981.79 o 
   8  12   9     4270.86     4636.75    700.31 o 
  10  12   9     9242.49     9689.07    981.40 o 
  12  12   9     5385.02     6268.71   1242.06 o 
  14  12   9     2179.17     2991.23    643.51 o 
 -13  13   9      632.71     1404.54    374.25 o 
 -11  13   9      418.39      908.37    322.13 o 
  -9  13   9       14.54      435.27    337.17 o 
  -7  13   9      511.88      518.46    437.32 o 
  -5  13   9      992.80     1871.89    459.21 o 
  -3  13   9      102.95     1299.06    432.48 o 
  -1  13   9       17.31      -93.38    362.95 o 
   1  13   9       26.16      446.34    415.27 o 
   3  13   9      945.66     1592.11    496.81 o 
   5  13   9      469.90      815.23    470.39 o 
   7  13   9      193.97      843.06    486.30 o 
   9  13   9       71.59      170.12    406.85 o 
  11  13   9        0.95      337.36    418.96 o 
  -6  14   9     1193.22     1579.41    725.67 o 
  -4  14   9     5572.21     5646.50   1093.25 o 
  -2  14   9     7222.03     7190.93    797.82 o 
   0  14   9     1746.31     1248.71    480.75 o 
   2  14   9      932.53      898.79    450.90 o 
   4  14   9       20.01      443.64    395.35 o 
 -30   0  10       35.77     -128.06    577.46 o 
 -28   0  10    12022.23    11380.75   1499.96 o 
 -26   0  10    22557.91    17620.13   1771.50 o 
 -24   0  10     6735.94     7432.23   1116.97 o 
 -22   0  10     2018.76     1871.10    608.29 o 
 -14   0  10     9601.82    10748.62    674.69 o 
 -12   0  10    10127.49    11978.29    693.69 o 
 -10   0  10     1879.66     2632.25    394.26 o 
  -8   0  10    35111.97    41390.23   4161.95 o 
  -6   0  10      435.23       30.26    165.12 o 
  -4   0  10    12409.17     6119.67    423.31 o 
  -2   0  10    31823.89    21139.09    909.72 o 
   0   0  10       69.60      940.96    197.71 o 
   2   0  10    78266.00    73919.61   2804.38 o 
   4   0  10   431396.47   473584.19  17208.28 o 
   6   0  10   433445.56   470259.25  17099.58 o 
   8   0  10    46300.31    39186.28   1599.94 o 
  10   0  10    30952.08    26796.68   1181.68 o 
  12   0  10    18892.32    19441.41   1578.82 o 
  14   0  10    51463.59    50156.19   2089.84 o 
  16   0  10    83026.15    84730.97   3370.59 o 
  18   0  10    30486.77    31319.70   1484.08 o 
  20   0  10      143.38      421.08    293.32 o 
  22   0  10      228.89     -183.83    271.98 o 
  24   0  10       99.73      -63.06    220.44 o 
  26   0  10     8381.16     8712.83   1292.46 o 
  28   0  10    10480.61    10369.31   1445.42 o 
 -31   1  10       75.59      198.08    372.85 o 
 -29   1  10      139.24      240.83    411.67 o 
 -27   1  10      114.31     -191.67    309.12 o 
 -25   1  10     1265.65      846.74    343.66 o 
 -23   1  10      511.21      412.19    285.32 o 
 -21   1  10      785.33      614.22    293.27 o 
 -19   1  10     6801.78     6459.14    767.36 o 
 -17   1  10        8.56      184.16    173.02 o 
 -15   1  10     4141.89     3764.68    271.48 o 
 -13   1  10      120.57      101.28    119.86 o 
 -11   1  10     3707.34     3271.72    266.63 o 
  -9   1  10    14373.95    13348.46    449.73 o 
  -7   1  10    20802.49    19239.84    560.31 o 
  -5   1  10    64202.79    60214.02   1944.74 o 
  -3   1  10    23077.84    16066.79    530.38 o 
  -1   1  10       37.65      282.70    108.54 o 
   1   1  10      238.11      198.32    101.04 o 
   3   1  10    29592.77    24987.56    657.95 o 
   5   1  10    49056.89    40527.89   1016.57 o 
   7   1  10    79884.36    73360.16   1769.35 o 
   9   1  10    54101.95    50565.01   1275.77 o 
  11   1  10    22642.45    20726.09    616.81 o 
  13   1  10     4676.31     4708.32    271.26 o 
  15   1  10     7248.12     7187.82    358.21 o 
  17   1  10     1952.15     2305.24    277.62 o 
  19   1  10      778.24      682.68    186.16 o 
  21   1  10       80.48      241.87    176.38 o 
  23   1  10      139.78      562.07    277.30 o 
  25   1  10      489.86      736.36    446.89 o 
  27   1  10     1698.64     2235.37    586.87 o 
 -30   2  10      216.11      672.84    369.33 o 
 -28   2  10     1933.67     1920.60    443.31 o 
 -26   2  10    26204.54    22625.59   1284.60 o 
 -24   2  10    14581.46    14823.08   1165.69 o 
 -22   2  10     1130.13     1758.76    354.89 o 
 -20   2  10     6102.88     6942.58    567.95 o 
 -18   2  10       43.12      274.35    194.14 o 
 -16   2  10     7133.12     6556.81    342.17 o 
 -14   2  10    23858.43    21138.02    710.08 o 
 -12   2  10     2172.13     2313.10    236.90 o 
 -10   2  10    63272.44    66323.68   1635.74 o 
  -8   2  10   170252.08   168881.98   3915.12 o 
  -6   2  10   108623.09   104632.23   2452.86 o 
  -4   2  10    11318.31    10451.13    305.28 o 
  -2   2  10      592.01      955.62    100.01 o 
   0   2  10    10771.05    12051.93    366.38 o 
   2   2  10    67757.56    66411.06   4550.63 o 
   4   2  10    84642.27    88244.45   2374.21 o 
   6   2  10    21517.52    23689.33    754.92 o 
   8   2  10      130.34       30.21     72.45 o 
  10   2  10    45355.66    43486.70   1002.57 o 
  12   2  10       32.18      113.45     97.13 o 
  14   2  10    37151.45    36525.11    898.23 o 
  16   2  10   102825.97    99382.38   2200.91 o 
  18   2  10    34005.60    32772.74    861.19 o 
  20   2  10       31.02     -133.43    133.43 o 
  22   2  10       14.39      248.99    255.25 o 
  24   2  10      834.49      791.87    301.91 o 
  26   2  10     8240.24     7620.56    667.83 o 
  28   2  10    11661.69    11064.81   1557.47 o 
 -29   3  10     3058.72     2525.15    589.87 o 
 -27   3  10     2721.56     2875.14    477.51 o 
 -25   3  10     1925.66     2449.45    544.08 o 
 -23   3  10     4581.86     5224.81    802.77 o 
 -21   3  10     2973.87     2117.14    377.15 o 
 -19   3  10       52.02       35.92    217.56 o 
 -17   3  10      962.76      894.11    213.42 o 
 -15   3  10     2584.08     2464.83    257.92 o 
 -13   3  10      245.84      279.25    198.04 o 
 -11   3  10    16197.03    16197.89    668.90 o 
  -9   3  10    19517.95    18615.83    646.45 o 
  -7   3  10    26820.86    27363.75    959.11 o 
  -5   3  10     6379.01     6883.36    295.29 o 
  -3   3  10      183.67      356.87    121.42 o 
  -1   3  10     1667.63     2031.42    147.63 o 
   1   3  10    11692.17    12536.46    479.38 o 
   3   3  10    50777.68    55463.61   1556.01 o 
   5   3  10    37047.93    40291.32   1182.76 o 
   7   3  10    23933.06    23067.74    762.54 o 
   9   3  10     2035.19     2376.34    183.58 o 
  11   3  10    13439.08    13557.38    677.53 o 
  13   3  10    20342.42    21019.63    658.31 o 
  15   3  10     9508.73     7900.23    390.02 o 
  17   3  10    16885.00    16484.50    594.86 o 
  19   3  10    29059.33    27380.40    987.92 o 
  21   3  10     5074.86     5119.30    494.10 o 
  23   3  10     4955.22     5011.89    441.82 o 
  25   3  10     9578.15    10065.08    691.98 o 
  27   3  10     8222.85     9348.39   1256.89 o 
 -30   4  10      214.70      -45.38    312.27 o 
 -28   4  10      326.98      269.03    326.00 o 
 -26   4  10     3421.69     3568.88    513.30 o 
 -24   4  10      814.14      679.80    381.40 o 
 -22   4  10     7017.25     6303.06    743.69 o 
 -20   4  10     5669.99     6313.04    507.79 o 
 -18   4  10     4042.97     3970.19    414.89 o 
 -16   4  10    12148.72    11068.64    832.79 o 
 -14   4  10    63331.68    61555.09   1745.97 o 
 -12   4  10    17373.68    17359.64    711.27 o 
 -10   4  10    11687.60    12183.69    432.83 o 
  -8   4  10    74892.09    73896.97   1943.29 o 
  -6   4  10     9626.29     8437.16    406.41 o 
  -4   4  10     2177.49     2775.53    185.05 o 
  -2   4  10    29606.10    30573.31    973.72 o 
   0   4  10    21761.51    24041.17    666.83 o 
   2   4  10    37173.06    41114.34   1204.13 o 
   4   4  10    42496.19    42286.14   1246.50 o 
   6   4  10     1057.20     1769.48    215.51 o 
   8   4  10    21788.66    18806.18    568.83 o 
  10   4  10    24235.59    21641.67    654.49 o 
  12   4  10       86.42      187.22    149.10 o 
  14   4  10     4923.85     5824.50    402.50 o 
  16   4  10    43491.67    43320.44   1704.11 o 
  18   4  10    10646.60    11265.14    584.16 o 
  20   4  10       40.15        6.22    207.96 o 
  22   4  10     5546.96     5932.65    638.38 o 
  24   4  10     2864.10     2557.81    491.07 o 
  26   4  10      442.88      727.21    382.20 o 
  28   4  10     3892.00     4101.40    887.53 o 
 -29   5  10      772.64     1008.81    366.99 o 
 -27   5  10     4568.64     4389.13    602.00 o 
 -25   5  10      973.04      -59.35    381.50 o 
 -23   5  10      510.64      454.58    395.15 o 
 -21   5  10       49.22      -57.97    258.54 o 
 -19   5  10       67.39      -40.96    252.39 o 
 -17   5  10     3895.71     3665.88    450.35 o 
 -15   5  10     6260.39     6886.48    983.57 o 
 -13   5  10    13110.79    12824.80    826.69 o 
 -11   5  10     1260.78     1066.31    193.44 o 
  -9   5  10     9318.87     8984.86    428.04 o 
  -7   5  10    22475.93    20428.61   1157.82 o 
  -5   5  10    39467.06    37038.37   1067.20 o 
  -3   5  10     2183.97     1389.28    203.31 o 
  -1   5  10    15243.48    13505.46    522.81 o 
   1   5  10    12038.30    12545.79    422.38 o 
   3   5  10    35701.51    34179.39    915.01 o 
   5   5  10     5759.56     6802.83    346.93 o 
   7   5  10     3123.32     3927.34    232.36 o 
   9   5  10    12116.91    13797.78    748.01 o 
  11   5  10     7053.85     8416.46    456.70 o 
  13   5  10    31558.68    33600.54   1116.53 o 
  15   5  10    29013.62    28432.47   1704.45 o 
  17   5  10    17838.66    19251.67    783.20 o 
  19   5  10    18305.41    18006.79    774.09 o 
  21   5  10     5418.08     4404.35    611.84 o 
  23   5  10     1680.43     1343.08    397.52 o 
  25   5  10     5893.86     5514.52    714.04 o 
  27   5  10     4019.86     3778.28    627.82 o 
 -28   6  10       29.17      322.10    419.57 o 
 -26   6  10     2624.51     2448.24    582.42 o 
 -24   6  10      918.61     1034.83    480.32 o 
 -22   6  10     1715.16     1997.08    378.58 o 
 -20   6  10     6236.72     5978.09    578.07 o 
 -18   6  10     3720.54     2890.88    412.16 o 
 -16   6  10      515.96      426.15    277.63 o 
 -14   6  10     7275.14     7770.10    692.06 o 
 -12   6  10     8144.41     7502.30    660.34 o 
 -10   6  10     1057.88     1532.00    269.14 o 
  -8   6  10     9855.36    10524.80    560.98 o 
  -6   6  10      667.64      913.21    144.78 o 
  -4   6  10    29988.01    26202.46    749.27 o 
  -2   6  10    39787.40    34221.30    928.18 o 
   0   6  10    26229.09    23799.26    699.26 o 
   2   6  10     3110.20     3329.27    230.45 o 
   4   6  10     8743.76     7855.18    344.87 o 
   6   6  10       24.57       14.59    129.90 o 
   8   6  10    19829.21    19080.93    876.44 o 
  10   6  10    20055.54    19664.78    749.75 o 
  12   6  10    13802.56    12892.57    595.93 o 
  14   6  10     2581.38     2535.58    358.52 o 
  16   6  10     1373.50     1675.72    289.23 o 
  18   6  10       90.54      291.41    517.58 o 
  20   6  10     8563.49     9955.32    848.18 o 
  22   6  10     7887.11     6891.81   1478.03 o 
  24   6  10     6414.51     4340.76    657.15 o 
  26   6  10       31.96      448.61    411.45 o 
 -27   7  10     2337.33     3329.74    634.78 o 
 -25   7  10      732.78     1167.46    497.03 o 
 -23   7  10      750.01      556.33    437.43 o 
 -21   7  10      200.22      811.08    336.04 o 
 -19   7  10       61.33     -226.70    239.59 o 
 -17   7  10     1626.80     2105.68    376.11 o 
 -15   7  10     7879.70     7977.95    596.86 o 
 -13   7  10     5276.42     6183.59    648.11 o 
 -11   7  10      148.00        3.11    705.52 o 
  -9   7  10     2199.89     1958.39    409.56 o 
  -7   7  10     1446.72     1653.11    248.75 o 
  -5   7  10      315.67      224.97    243.37 o 
  -3   7  10      284.49      415.89    156.96 o 
  -1   7  10      113.11      195.62    153.62 o 
   1   7  10      784.09      679.09    174.49 o 
   3   7  10    19377.40    20050.31    636.79 o 
   5   7  10    33388.24    32660.07    926.90 o 
   7   7  10     8555.93     7233.66    430.79 o 
   9   7  10     8603.04     8312.56    675.49 o 
  11   7  10      323.93     -174.81    194.32 o 
  13   7  10     5730.05     5706.50    428.42 o 
  15   7  10    11675.94    12667.06    939.71 o 
  17   7  10     6890.16     5388.36    678.63 o 
  19   7  10     2615.83     2640.21    816.98 o 
  21   7  10      284.52       96.27    375.07 o 
  23   7  10      822.34      878.82    451.06 o 
  25   7  10     1325.40     1901.11    530.73 o 
 -26   8  10      966.02     1624.82    551.17 o 
 -24   8  10      949.63     1641.44    505.32 o 
 -22   8  10     1220.55     2205.81    525.91 o 
 -20   8  10     8022.77     7465.28   1106.71 o 
 -18   8  10     3681.84     4657.23    513.49 o 
 -16   8  10       62.07       33.02    266.83 o 
 -14   8  10     2098.53     2097.92    468.15 o 
 -12   8  10      512.37     1129.21    401.55 o 
 -10   8  10     8831.74     9014.83    637.84 o 
  -8   8  10     8942.24     8529.27    482.32 o 
  -6   8  10      878.35     1094.26    246.66 o 
  -4   8  10     5121.88     5264.01    384.26 o 
  -2   8  10    27534.03    24471.48    978.44 o 
   0   8  10    39895.37    38105.38   1194.41 o 
   2   8  10    10705.67     9370.93    471.09 o 
   4   8  10       10.79       83.18    225.21 o 
   6   8  10     1568.40     2032.03    321.79 o 
   8   8  10    25353.66    26261.84   1077.94 o 
  10   8  10    34059.51    32004.24   1264.16 o 
  12   8  10    34889.69    33901.98   1687.63 o 
  14   8  10     9790.11     9385.82    856.63 o 
  16   8  10     4731.35     5551.09    715.35 o 
  18   8  10     5398.53     5120.46    924.88 o 
  20   8  10    12954.16    12462.38   1054.54 o 
  22   8  10    10873.25    10717.94    994.63 o 
  24   8  10     2310.84     1326.55    563.23 o 
 -23   9  10       34.59      506.72    457.05 o 
 -21   9  10      288.80     -299.06    306.08 o 
 -19   9  10      353.24      267.62    329.81 o 
 -17   9  10       74.06       28.63    314.23 o 
 -15   9  10       13.31       71.07    352.69 o 
 -13   9  10      236.01       52.24    335.96 o 
 -11   9  10      735.63     1040.22    338.30 o 
  -9   9  10     1342.43     2187.03    391.43 o 
  -7   9  10     3035.32     3161.17    683.04 o 
  -5   9  10     2156.09     1681.14    284.84 o 
  -3   9  10     9504.02     8789.07    490.71 o 
  -1   9  10     5267.35     5269.18    388.99 o 
   1   9  10      208.98     -172.30    188.54 o 
   3   9  10     2625.33     2760.13    372.55 o 
   5   9  10     2391.88     2014.07    412.40 o 
   7   9  10      500.73     1033.56    310.91 o 
   9   9  10     1974.74     1819.82    486.67 o 
  11   9  10     7460.33     8049.40    819.32 o 
  13   9  10     1228.78     1836.76    566.78 o 
  15   9  10       24.57      232.11    376.44 o 
  17   9  10        8.63      119.77    385.96 o 
  19   9  10      382.59      173.74    405.38 o 
  21   9  10     1065.58     1447.00    523.81 o 
 -22  10  10     3499.16     3545.03    652.44 o 
 -20  10  10     3874.51     4676.10    566.93 o 
 -18  10  10      421.04      883.24    362.30 o 
 -16  10  10     1800.92     1758.39    406.91 o 
 -14  10  10     5757.73     7381.88    568.88 o 
 -12  10  10     4270.41     4837.26    541.70 o 
 -10  10  10     1189.49     1817.66    642.79 o 
  -8  10  10     1554.18     1125.80    388.31 o 
  -6  10  10       15.36     -208.14    208.14 o 
  -4  10  10     5468.23     5279.10    416.02 o 
  -2  10  10    16651.66    15837.57    674.96 o 
   0  10  10     7047.46     6973.37    563.67 o 
   2  10  10     2118.73     1674.61    359.33 o 
   4  10  10      338.18      156.99    248.52 o 
   6  10  10     2557.48     2664.97    642.67 o 
   8  10  10     8317.21     6883.41   1160.84 o 
  10  10  10    13310.52    11707.56   1205.31 o 
  12  10  10     4314.80     3843.43    651.65 o 
  14  10  10     1776.49     1256.79    453.59 o 
  16  10  10     1386.70      806.17    435.85 o 
  18  10  10     1278.94     1376.48    744.65 o 
  20  10  10     4301.74     4491.31    778.72 o 
 -19  11  10     1869.20     1942.31    453.80 o 
 -17  11  10      142.73      494.34    336.48 o 
 -15  11  10     1569.53     1310.51    338.96 o 
 -13  11  10     3475.60     3420.83    433.27 o 
 -11  11  10     3587.56     3066.50    475.58 o 
  -9  11  10     3156.84     3193.71    465.54 o 
  -7  11  10     6160.95     6654.46    489.12 o 
  -5  11  10    11020.88    11254.45    609.96 o 
  -3  11  10     9877.60    11557.98   1187.37 o 
  -1  11  10     6992.94     7792.43    607.96 o 
   1  11  10     2593.72     3311.06    437.22 o 
   3  11  10        5.22      204.40    366.50 o 
   5  11  10      147.21     -143.74    309.33 o 
   7  11  10      646.57      827.79    502.16 o 
   9  11  10     3565.65     3134.86    591.93 o 
  11  11  10     4142.15     2731.74    795.04 o 
  13  11  10      279.63      751.20    682.39 o 
  15  11  10      323.23     1270.52    498.65 o 
  17  11  10      535.55      252.32    468.63 o 
 -16  12  10       79.73      569.05    323.22 o 
 -14  12  10      342.10      135.10    298.35 o 
 -12  12  10       17.51     -176.29    287.36 o 
 -10  12  10     1370.51     1300.32    380.96 o 
  -8  12  10     4213.84     5699.97    586.60 o 
  -6  12  10     2314.97     3478.17    599.68 o 
  -4  12  10      954.17     1831.61    373.68 o 
  -2  12  10      124.79      614.90    396.41 o 
   0  12  10      809.27     1460.11    441.09 o 
   2  12  10       24.63      279.36    375.75 o 
   4  12  10       51.92     -121.56    357.68 o 
   6  12  10     2851.58     3383.23    630.84 o 
   8  12  10     7180.59     8141.47    882.65 o 
  10  12  10     6351.04     7436.44    877.88 o 
  12  12  10     3997.44     4323.86    713.98 o 
  14  12  10       38.64      705.29    474.63 o 
 -13  13  10     1348.38     1789.02    372.93 o 
 -11  13  10      120.04     -205.52    334.94 o 
  -9  13  10      293.44      796.45    460.18 o 
  -7  13  10     1765.50     3494.71    628.32 o 
  -5  13  10      124.46      679.43    643.86 o 
  -3  13  10     2213.11     1802.31   1183.37 o 
  -1  13  10      732.59      638.17    584.57 o 
   1  13  10      377.29      620.61    426.28 o 
   3  13  10     3083.94     3239.50    628.29 o 
   5  13  10     4109.50     4596.12    714.66 o 
   7  13  10     7079.90     8162.48   1047.01 o 
   9  13  10    10674.27    12822.82   1486.33 o 
  11  13  10     7265.03     8178.04    940.67 o 
  -6  14  10     1045.05     1125.27    656.90 o 
  -4  14  10     3004.93     4094.37   1003.14 o 
  -2  14  10      690.42      918.13    463.17 o 
   0  14  10       56.23      159.04    404.26 o 
   2  14  10      335.89      830.61    428.45 o 
   4  14  10     2742.95     3796.75    902.35 o 
 -31   1  11      115.55     1146.46    576.27 o 
 -29   1  11     3073.46     2632.48    605.35 o 
 -27   1  11    19885.83    16398.81   1721.70 o 
 -25   1  11    27655.24    22256.41   1088.61 o 
 -23   1  11     4374.88     3103.32    467.63 o 
 -21   1  11      341.54       66.29    296.84 o 
 -19   1  11       20.09      125.60    263.57 o 
 -17   1  11    19392.13    17819.24    826.13 o 
 -15   1  11    86985.54    81984.74   1999.26 o 
 -13   1  11    50245.46    47220.61   1239.00 o 
 -11   1  11     1505.60     1742.65    215.77 o 
  -9   1  11    74285.61    74475.74   1818.57 o 
  -7   1  11   102813.98    98298.40   3305.60 o 
  -5   1  11    11151.52     8463.47    531.69 o 
  -3   1  11     3702.64     6170.75    288.79 o 
  -1   1  11      566.13      791.07    179.07 o 
   1   1  11     9777.43     8012.55    427.70 o 
   3   1  11    84633.25    87055.93   2323.68 o 
   5   1  11   115201.68   132392.72   3096.83 o 
   7   1  11     7693.72    10670.36    362.47 o 
   9   1  11    17163.17    15459.44    507.71 o 
  11   1  11     4235.11     4279.97    245.42 o 
  13   1  11    22800.20    22964.03    687.05 o 
  15   1  11   109682.20   109797.55   3008.59 o 
  17   1  11    71239.63    68811.41   1993.65 o 
  19   1  11     9978.44    10535.26    456.04 o 
  21   1  11        0.92      450.43    401.09 o 
  23   1  11        1.42     -221.55    230.01 o 
  25   1  11     6024.71     6343.50    600.28 o 
  27   1  11    15136.15    16252.33   1258.39 o 
  29   1  11     8259.12     8815.99   1336.33 o 
 -30   2  11      737.92      706.25    375.56 o 
 -28   2  11     1329.96      846.68    589.97 o 
 -26   2  11      184.00      -75.86    345.99 o 
 -24   2  11     1586.56     1325.41    503.85 o 
 -22   2  11      867.27      728.80    298.64 o 
 -20   2  11     1020.90      326.38    285.28 o 
 -18   2  11    12741.41    11861.82    991.11 o 
 -16   2  11    11169.67     9557.58    455.61 o 
 -14   2  11    12471.11    11809.22    453.25 o 
 -12   2  11      446.09      341.40    155.91 o 
 -10   2  11     1046.99     2038.39    201.99 o 
  -8   2  11    27193.72    21948.48   1334.12 o 
  -6   2  11    39016.01    33277.12    871.51 o 
  -4   2  11    43525.14    36774.91    931.81 o 
  -2   2  11    42686.08    34376.14    879.73 o 
   0   2  11       66.63      592.80    122.02 o 
   2   2  11    10100.53     9429.13    459.53 o 
   4   2  11     1424.57     2161.12    206.23 o 
   6   2  11    16355.68    16145.31    573.45 o 
   8   2  11     1442.79     1132.75    173.19 o 
  10   2  11     1394.16     1081.77    125.94 o 
  12   2  11     3742.53     4967.18    228.83 o 
  14   2  11    15830.08    17043.25    710.13 o 
  16   2  11     9091.84     9057.15    490.24 o 
  18   2  11    15412.88    14868.13    648.17 o 
  20   2  11     7772.32     7754.21    494.36 o 
  22   2  11     6050.09     5584.56    531.05 o 
  24   2  11     3265.58     2478.15    421.06 o 
  26   2  11     2039.08     2264.86    447.09 o 
  28   2  11     3944.03     3717.30    937.92 o 
 -29   3  11     1845.05     2373.99    445.86 o 
 -27   3  11    10238.56    10334.67    799.10 o 
 -25   3  11    18820.19    19515.83   1021.85 o 
 -23   3  11     1344.21     1753.30    376.63 o 
 -21   3  11     4658.19     5439.30    531.97 o 
 -19   3  11     9619.55     8432.74    607.64 o 
 -17   3  11      872.39      706.46    193.82 o 
 -15   3  11    12175.99    14124.17    570.73 o 
 -13   3  11    29238.64    30829.68   1131.75 o 
 -11   3  11     1707.54     1576.68    213.20 o 
  -9   3  11     1885.06     2800.22    238.14 o 
  -7   3  11        5.53      790.73    125.26 o 
  -5   3  11    72116.41    62741.83   1528.61 o 
  -3   3  11   119229.99    96359.68   2538.00 o 
  -1   3  11   125786.59   110587.98   2807.61 o 
   1   3  11     1412.64     2553.49    246.79 o 
   3   3  11    52300.31    53398.06   1507.46 o 
   5   3  11   122486.49   123081.73   3788.86 o 
   7   3  11    18451.20    16418.56    713.68 o 
   9   3  11     4830.58     5791.70    472.32 o 
  11   3  11        9.55      -99.97    116.12 o 
  13   3  11     3425.77     3401.73    317.29 o 
  15   3  11    34136.34    33624.23   1111.03 o 
  17   3  11    32834.39    28970.14   1010.59 o 
  19   3  11        2.42      210.77    208.53 o 
  21   3  11     4606.86     5710.43    451.51 o 
  23   3  11     2475.79     2762.58    357.00 o 
  25   3  11     1189.64     2115.72    419.93 o 
  27   3  11     9658.91     6648.46   1081.40 o 
 -30   4  11     1760.29     2746.16    483.58 o 
 -28   4  11     6933.47     6615.64    689.80 o 
 -26   4  11     5066.20     5119.05    601.72 o 
 -24   4  11     3052.02     3804.72    509.32 o 
 -22   4  11     2825.57     3242.51    462.61 o 
 -20   4  11      255.38      551.11    374.99 o 
 -18   4  11     1401.36     1437.78    299.71 o 
 -16   4  11     1775.25     3277.13    569.52 o 
 -14   4  11    11784.60    12640.26    612.09 o 
 -12   4  11     6760.81     7159.96    522.74 o 
 -10   4  11    13008.60    12771.18    417.64 o 
  -8   4  11    20595.04    18724.02    555.69 o 
  -6   4  11    11936.55     8875.05    333.01 o 
  -4   4  11    63102.03    49632.74   1684.83 o 
  -2   4  11    70061.31    62054.16   1522.44 o 
   0   4  11     7567.43     5517.16    249.15 o 
   2   4  11     4896.98     6481.88    346.43 o 
   4   4  11     6714.23     5984.27    337.50 o 
   6   4  11    19743.72    17407.00    631.47 o 
   8   4  11    13288.44    11658.74    500.35 o 
  10   4  11    12657.94    11692.04    424.00 o 
  12   4  11    15452.17    13634.36   1204.02 o 
  14   4  11    34600.31    32340.31   1082.85 o 
  16   4  11     5417.18     5514.72    419.62 o 
  18   4  11    21011.19    22744.96   1182.64 o 
  20   4  11     2970.37     3002.19    383.40 o 
  22   4  11      501.71      226.17    244.48 o 
  24   4  11     3523.67     3622.17    472.23 o 
  26   4  11     5227.40     3387.89    583.71 o 
 -29   5  11      243.67      694.93    364.63 o 
 -27   5  11     1884.15     2050.73    521.09 o 
 -25   5  11     2860.38     2985.61    631.07 o 
 -23   5  11       29.34      578.78    384.45 o 
 -21   5  11     3603.42     4432.97    620.86 o 
 -19   5  11     6483.18     6296.33    521.14 o 
 -17   5  11      479.92      680.08    274.87 o 
 -15   5  11     1201.02      649.69    267.02 o 
 -13   5  11     1104.24      516.26    409.08 o 
 -11   5  11     5123.64     5525.98    840.86 o 
  -9   5  11    69308.52    64339.26   1600.14 o 
  -7   5  11    78913.90    73648.56   1812.49 o 
  -5   5  11     4121.75     3446.09    270.62 o 
  -3   5  11     3406.51     5050.06    258.95 o 
  -1   5  11     4750.35     6482.68    289.22 o 
   1   5  11     7152.76     5868.35    299.51 o 
   3   5  11    27533.96    27140.29    818.38 o 
   5   5  11    24361.29    23153.21    796.58 o 
   7   5  11     6393.15     6694.35    400.76 o 
   9   5  11    35506.49    35166.93   1374.03 o 
  11   5  11    15264.64    15435.08    638.70 o 
  13   5  11     4775.21     4337.67    368.73 o 
  15   5  11     3140.64     3472.47    356.72 o 
  17   5  11     9029.14     8835.89    533.89 o 
  19   5  11      313.10      664.43    245.60 o 
  21   5  11     5957.97     6171.61    576.83 o 
  23   5  11     3925.16     2886.04    525.51 o 
  25   5  11        2.11     -346.24    346.24 o 
  27   5  11     3845.00     4063.80    627.06 o 
 -28   6  11     5130.02     5400.54    747.74 o 
 -26   6  11     5242.00     6389.80    846.82 o 
 -24   6  11     6843.56     7292.73    851.86 o 
 -22   6  11     1429.27     1354.19    490.48 o 
 -20   6  11        8.65     -145.89    243.94 o 
 -18   6  11     1650.84     1705.99    341.34 o 
 -16   6  11     6172.62     5350.41    492.74 o 
 -14   6  11     9525.99     7605.38    691.59 o 
 -12   6  11     2890.14     3024.84    472.83 o 
 -10   6  11     3639.47     3423.53    284.17 o 
  -8   6  11     9763.73     8567.67    573.88 o 
  -6   6  11     8225.56     7358.35    562.08 o 
  -4   6  11      922.62     1083.60    165.77 o 
  -2   6  11      122.15      239.93    137.50 o 
   0   6  11      165.31      163.04    133.57 o 
   2   6  11    18639.27    16220.54    529.88 o 
   4   6  11    53327.38    49818.58   1294.32 o 
   6   6  11    17397.77    15042.91    647.79 o 
   8   6  11     5298.88     5314.94    433.82 o 
  10   6  11     2440.85     2119.49    279.27 o 
  12   6  11      366.29      152.77    193.89 o 
  14   6  11     2453.17     2054.61    292.74 o 
  16   6  11     5506.49     5413.44    538.94 o 
  18   6  11     7970.56     7316.55    612.35 o 
  20   6  11     1732.90     1338.66    443.91 o 
  22   6  11     1088.84     1484.01    430.51 o 
  24   6  11     6487.55     6564.27    770.10 o 
  26   6  11     4208.88     5426.59    748.09 o 
 -27   7  11       14.79      634.28    580.42 o 
 -25   7  11      160.05       17.54    414.42 o 
 -23   7  11     4948.20     5046.74    718.62 o 
 -21   7  11    23525.58    22985.42   2131.96 o 
 -19   7  11    12633.13    11899.25    748.37 o 
 -17   7  11       65.97       34.37    292.90 o 
 -15   7  11     2426.04     2698.54    690.69 o 
 -13   7  11     3873.05     3767.12   1114.60 o 
 -11   7  11      353.77      265.04    270.60 o 
  -9   7  11    18398.38    16388.13    651.10 o 
  -7   7  11     3667.02     4438.20    342.23 o 
  -5   7  11      101.51       64.53    178.01 o 
  -3   7  11    19821.72    18669.21    603.86 o 
  -1   7  11    57305.09    54364.08   1409.22 o 
   1   7  11    17039.88    16164.22    548.03 o 
   3   7  11        8.35      -59.42    143.89 o 
   5   7  11      121.00      191.15    182.02 o 
   7   7  11    18576.24    17893.36   1060.41 o 
   9   7  11    25683.68    23545.73    866.57 o 
  11   7  11     4564.18     4038.81    513.44 o 
  13   7  11     1514.44     1381.60    264.83 o 
  15   7  11     3293.17     3779.86    493.35 o 
  17   7  11      523.54      465.37    355.62 o 
  19   7  11     3980.08     3582.21    577.27 o 
  21   7  11     9671.69    10539.10    934.65 o 
  23   7  11    13092.05    14177.29   1099.00 o 
  25   7  11     1879.17     2696.96    578.64 o 
 -26   8  11      840.36     1082.85    483.47 o 
 -24   8  11      267.83      491.10    424.75 o 
 -22   8  11      235.80     1027.31    371.51 o 
 -20   8  11     1081.23     2552.94    435.48 o 
 -18   8  11        1.62     -178.11    283.07 o 
 -16   8  11     1918.11     1484.22    344.29 o 
 -14   8  11     6113.05     6526.67    711.38 o 
 -12   8  11     9700.85     8613.86    655.19 o 
 -10   8  11      116.03      574.08    308.02 o 
  -8   8  11      246.65      669.73    237.68 o 
  -6   8  11     2540.88     2956.95    318.58 o 
  -4   8  11     3281.46     3511.08    325.93 o 
  -2   8  11     4539.34     4227.46    360.87 o 
   0   8  11      190.92      537.79    194.09 o 
   2   8  11      194.55      549.58    252.48 o 
   4   8  11      649.48      888.30    229.27 o 
   6   8  11        6.03       44.26    198.86 o 
   8   8  11      107.07      284.56    243.47 o 
  10   8  11      964.20     1158.72    307.69 o 
  12   8  11      755.46     1503.45    560.86 o 
  14   8  11     9518.02    10155.24    888.28 o 
  16   8  11     7446.66     8716.55    918.36 o 
  18   8  11      527.04      681.00    409.87 o 
  20   8  11      399.99     1251.71    465.08 o 
  22   8  11     2232.01     3584.37    655.64 o 
 -23   9  11     1308.11     1517.42    414.77 o 
 -21   9  11     3849.20     3530.51    498.69 o 
 -19   9  11     8965.21     8141.78    692.31 o 
 -17   9  11      275.35      192.55    584.51 o 
 -15   9  11      439.65     1093.18    334.93 o 
 -13   9  11      329.05      338.05    309.34 o 
 -11   9  11      411.98      661.08    330.18 o 
  -9   9  11    10482.36    10732.86   1182.10 o 
  -7   9  11    13656.88    12221.82    997.85 o 
  -5   9  11     3610.74     3715.98    356.37 o 
  -3   9  11     2468.84     2196.87    397.57 o 
  -1   9  11     1050.28      615.88    224.71 o 
   1   9  11      109.79      259.09    260.16 o 
   3   9  11       24.06      173.52    256.14 o 
   5   9  11       73.70      -75.47    249.70 o 
   7   9  11     5539.84     6438.41    531.85 o 
   9   9  11    25618.81    23111.06   1317.13 o 
  11   9  11    19599.98    20288.98   1232.82 o 
  13   9  11     3832.47     3946.48    636.45 o 
  15   9  11      569.82      857.27    421.72 o 
  17   9  11       72.78     -149.38    383.29 o 
  19   9  11     2679.55     2766.42    602.83 o 
  21   9  11     8838.17     7956.44    925.91 o 
 -22  10  11      660.46      790.02    394.04 o 
 -20  10  11      465.59      326.02    367.53 o 
 -18  10  11      547.86      865.46    446.37 o 
 -16  10  11     3448.77     4396.83    468.94 o 
 -14  10  11     3647.92     4404.98    536.13 o 
 -12  10  11      395.67      490.09    320.06 o 
 -10  10  11      287.08      399.00    341.67 o 
  -8  10  11     2603.83     2578.38    412.12 o 
  -6  10  11     1665.15     2003.12    316.16 o 
  -4  10  11       84.53      115.71    211.16 o 
  -2  10  11      316.61      248.51    281.88 o 
   0  10  11     1464.94     1302.88    323.78 o 
   2  10  11      125.50      233.01    259.86 o 
   4  10  11      535.95      515.91    277.07 o 
   6  10  11      301.32      382.84    573.90 o 
   8  10  11     7987.19     8356.82    834.67 o 
  10  10  11    12708.37    14060.44   1841.46 o 
  12  10  11     5330.43     5332.55    721.29 o 
  14  10  11      333.87      745.88    430.10 o 
  16  10  11       64.87      143.12    428.93 o 
  18  10  11       56.74     -290.77    420.37 o 
  20  10  11      726.44     1108.67    509.47 o 
 -19  11  11     4617.59     4649.91    535.33 o 
 -17  11  11     3560.64     4830.63    517.87 o 
 -15  11  11     1235.91     3313.15    484.40 o 
 -13  11  11      856.36     1543.25    408.75 o 
 -11  11  11     2102.16     2286.07    428.12 o 
  -9  11  11     1787.79     2787.98    559.59 o 
  -7  11  11      709.89     1052.07    337.85 o 
  -5  11  11      596.89      891.81    328.18 o 
  -3  11  11     3367.29     3573.76    462.73 o 
  -1  11  11     3850.72     3454.67    449.19 o 
   1  11  11      605.86      241.31    352.85 o 
   3  11  11     2481.93     4310.51    612.12 o 
   5  11  11     1126.27      719.50    396.91 o 
   7  11  11      285.64       89.57    403.15 o 
   9  11  11     1194.24      923.17    434.31 o 
  11  11  11     2076.65     1347.13    582.79 o 
  13  11  11      982.46      983.69    552.56 o 
  15  11  11     1331.38      899.18   1238.51 o 
  17  11  11      590.47      732.14    666.39 o 
 -16  12  11     2177.10     2467.05    472.19 o 
 -14  12  11      642.66      828.76    313.22 o 
 -12  12  11      946.67     2405.08    450.25 o 
 -10  12  11     2059.21     2521.48    468.50 o 
  -8  12  11      766.39     1531.51    527.82 o 
  -6  12  11        3.70      947.09    461.88 o 
  -4  12  11     2486.73     2699.19    430.30 o 
  -2  12  11     2588.05     3375.67    450.10 o 
   0  12  11        3.44      -24.84    350.85 o 
   2  12  11      425.04     1268.90    447.87 o 
   4  12  11      414.38      773.46    425.12 o 
   6  12  11      483.31      535.67    471.33 o 
   8  12  11      905.57     1167.77    465.60 o 
  10  12  11     7294.39     6509.49   2021.10 o 
  12  12  11     7196.07     7019.53   1656.48 o 
  14  12  11     1210.45     1500.71    537.25 o 
 -11  13  11      345.34     1243.91    510.47 o 
  -9  13  11      164.22      905.39    470.40 o 
  -7  13  11       85.64     1123.59    503.48 o 
  -5  13  11     1722.74     2542.23    860.85 o 
  -3  13  11      796.12      860.87    433.34 o 
  -1  13  11       74.29      351.57    408.32 o 
   1  13  11      670.85     1481.94    502.76 o 
   3  13  11       24.33      486.61    943.85 o 
   5  13  11        0.11     -370.56    370.56 o 
   7  13  11      138.48     1059.70    455.04 o 
   9  13  11      255.34     1399.81    518.55 o 
  -4  14  11     2398.60     3746.95    959.27 o 
  -2  14  11     3984.32     6836.10    802.35 o 
   0  14  11     1679.11     3192.01    604.28 o 
   2  14  11      106.18      511.05    556.11 o 
 -30   0  12     5116.98     6023.57   1170.33 o 
 -24   0  12    27608.54    26816.75   2169.91 o 
 -22   0  12     2522.80     3680.54    860.85 o 
 -20   0  12     2895.89     2353.70    690.10 o 
 -18   0  12       16.52     -303.55    410.27 o 
 -16   0  12    30563.96    31414.30   1539.11 o 
 -14   0  12    99412.66    99573.54   5986.15 o 
 -12   0  12    25408.58    28467.80   3393.00 o 
 -10   0  12     7007.14     7573.06    555.86 o 
  -8   0  12    37907.27    35969.88   1945.21 o 
  -6   0  12    56742.04    43458.43   4105.04 o 
  -4   0  12   491225.09   458311.16  16672.73 o 
  -2   0  12   412894.13   383575.03  25086.16 o 
   0   0  12   170226.16   147233.36  15376.11 o 
   2   0  12     4903.56     6919.98    424.79 o 
   4   0  12    73721.16    76947.16   2941.93 o 
   6   0  12    30664.81    32726.34   1361.91 o 
   8   0  12     7990.07     8784.48    505.36 o 
  10   0  12    17132.80    21470.79   1801.74 o 
  12   0  12      115.65      -25.54    181.78 o 
  14   0  12    60514.25    58535.48   2404.37 o 
  16   0  12    52436.50    47150.34   2028.96 o 
  18   0  12     9380.50     9312.11    702.74 o 
  20   0  12      359.17      537.10    414.42 o 
  22   0  12     3326.01     3737.46    822.91 o 
  24   0  12      776.00     1041.08    592.87 o 
  26   0  12    21127.77    19348.94   1848.57 o 
  28   0  12    11439.09    11523.04   1553.32 o 
 -31   1  12      866.67     1770.72   1016.18 o 
 -29   1  12     4450.58     5565.68    780.72 o 
 -27   1  12     2022.62     2079.67    665.20 o 
 -25   1  12     2820.04     2923.98    640.89 o 
 -23   1  12      670.35      938.23    306.61 o 
 -21   1  12      100.64      384.77    275.68 o 
 -19   1  12     1182.65     1641.22    291.75 o 
 -17   1  12     1018.19      722.86    307.77 o 
 -15   1  12      345.21      253.26    169.07 o 
 -13   1  12     2298.45     2968.13    264.26 o 
 -11   1  12     9654.28    10145.73    451.57 o 
  -9   1  12    11529.74    10323.06    443.30 o 
  -7   1  12    36617.15    31797.95    969.56 o 
  -5   1  12   114188.98   102216.73   2801.73 o 
  -3   1  12   167997.23   156597.33   4112.52 o 
  -1   1  12   113481.67   104952.30   3472.61 o 
   1   1  12    32180.10    23725.90    722.89 o 
   3   1  12       67.60      282.33    114.67 o 
   5   1  12     3228.07     2483.98    174.20 o 
   7   1  12       97.18      -44.62     94.75 o 
   9   1  12      856.12      594.77    133.54 o 
  11   1  12      128.09      176.90    125.47 o 
  13   1  12     1906.09     1896.06    220.18 o 
  15   1  12      597.07      177.59    239.78 o 
  17   1  12      417.56      149.89    189.94 o 
  19   1  12       53.91      -34.81    234.31 o 
  21   1  12       74.00      665.33    277.84 o 
  23   1  12      210.95      341.43    281.44 o 
  25   1  12      316.92       97.62    396.25 o 
  27   1  12      660.01     1251.74    473.85 o 
 -30   2  12      672.03     1715.77    664.02 o 
 -28   2  12     5513.60     5360.02    607.04 o 
 -26   2  12    15312.72    13432.34    885.09 o 
 -24   2  12    16449.70    15436.07    913.33 o 
 -22   2  12      818.18      736.08    415.93 o 
 -20   2  12      104.32       28.98    208.55 o 
 -18   2  12     2804.45     2507.68    318.69 o 
 -16   2  12    40074.54    39243.60   1329.24 o 
 -14   2  12    88850.82    76727.02   3351.40 o 
 -12   2  12    26437.50    24214.45    900.53 o 
 -10   2  12     4641.73     4152.17    259.72 o 
  -8   2  12    85502.70    80114.65   1926.89 o 
  -6   2  12    12217.43     9654.06    353.84 o 
  -4   2  12    14943.58    21507.43    927.10 o 
  -2   2  12      521.68     1323.99    146.75 o 
   0   2  12     1313.51     1059.33    135.58 o 
   2   2  12    36684.06    32506.23    972.29 o 
   4   2  12   132465.39   133438.97   3518.56 o 
   6   2  12    15766.91    15209.45    600.40 o 
   8   2  12     6440.30     6706.13    251.53 o 
  10   2  12    33619.38    33502.16    800.55 o 
  12   2  12       84.75       71.64     99.51 o 
  14   2  12    28996.59    26690.37    699.81 o 
  16   2  12    38976.94    37265.33   1218.10 o 
  18   2  12    11733.00    12085.83    595.48 o 
  20   2  12       86.57     -105.43    334.84 o 
  22   2  12     1410.08     2140.79    376.08 o 
  24   2  12     1574.90     1639.10    377.17 o 
  26   2  12    14591.54    14892.05   1194.39 o 
  28   2  12    15093.03    17001.17   1822.49 o 
 -29   3  12     4249.41     4621.91    577.72 o 
 -27   3  12     7093.40     6269.25    655.05 o 
 -25   3  12     6754.25     6507.94    649.88 o 
 -23   3  12     3983.05     3424.83    478.58 o 
 -21   3  12      848.16     1084.68    307.58 o 
 -19   3  12     8124.15     8265.50    610.12 o 
 -17   3  12     7716.51     7811.19    387.68 o 
 -15   3  12    21185.96    20851.31    663.22 o 
 -13   3  12    17461.30    15752.98    554.37 o 
 -11   3  12     7728.57     7833.90    407.31 o 
  -9   3  12    16123.96    16326.02    599.29 o 
  -7   3  12     2359.27     3218.65    193.91 o 
  -5   3  12     7236.02     7317.92    264.79 o 
  -3   3  12     2499.20     2969.36    192.63 o 
  -1   3  12     5301.39     7993.08    366.67 o 
   1   3  12     3957.95     3123.36    241.33 o 
   3   3  12    52555.14    48157.44   1382.61 o 
   5   3  12      838.84      629.99    162.38 o 
   7   3  12     9927.80     9997.93    445.97 o 
   9   3  12     1298.93     1627.99    291.45 o 
  11   3  12      822.47      810.70    148.65 o 
  13   3  12     3887.85     3593.32    319.44 o 
  15   3  12       21.98       55.88    185.40 o 
  17   3  12     2704.69     2444.46    308.24 o 
  19   3  12      230.32      203.58    211.66 o 
  21   3  12     2283.27     2363.59    331.50 o 
  23   3  12     2577.68     2951.72    406.99 o 
  25   3  12     3841.66     4475.77    563.57 o 
  27   3  12     4703.70     6482.45   1100.37 o 
 -28   4  12     3536.43     3634.23    547.29 o 
 -26   4  12     5234.11     4194.94    577.95 o 
 -24   4  12     1825.22     1310.84    382.13 o 
 -22   4  12     2722.74     2691.32    500.48 o 
 -20   4  12    10511.16    10623.70    890.74 o 
 -18   4  12       95.44      378.45    250.46 o 
 -16   4  12    23314.05    23575.46    976.19 o 
 -14   4  12    38662.56    35133.14   1625.24 o 
 -12   4  12     3364.27     3757.76    300.89 o 
 -10   4  12     7858.96     7469.14    352.77 o 
  -8   4  12    66939.32    66168.48   1640.00 o 
  -6   4  12    25910.97    21878.13    633.90 o 
  -4   4  12    20617.79    22457.31    641.14 o 
  -2   4  12    59475.78    61751.48   1527.37 o 
   0   4  12    24109.10    26389.89    723.88 o 
   2   4  12      164.32      424.92    162.58 o 
   4   4  12    21722.46    22855.10   1121.85 o 
   6   4  12      500.50      771.13    241.72 o 
   8   4  12    14855.17    12257.40    696.68 o 
  10   4  12    25731.93    24863.83    858.19 o 
  12   4  12      475.40      655.35    199.86 o 
  14   4  12     9191.00     9870.21    527.24 o 
  16   4  12    43817.61    42140.11   1363.98 o 
  18   4  12     7931.31     9063.85    761.95 o 
  20   4  12     3187.98     3665.39    603.37 o 
  22   4  12     8483.38     8944.13   1015.42 o 
  24   4  12      136.07      767.98    318.97 o 
  26   4  12     2073.58     2197.56    503.20 o 
 -29   5  12     1978.59     2952.92    469.50 o 
 -27   5  12     4577.17     4242.34    569.53 o 
 -25   5  12     5119.75     4569.15    680.37 o 
 -23   5  12     4244.86     3825.74    738.12 o 
 -21   5  12     2219.10     2167.47    505.12 o 
 -19   5  12     5852.60     5451.35    497.58 o 
 -17   5  12    16775.80    15860.73    781.16 o 
 -15   5  12    24716.88    23866.75   1271.50 o 
 -13   5  12    21125.16    19037.32   1008.99 o 
 -11   5  12    13603.83    13463.11    713.50 o 
  -9   5  12      125.21      272.97    130.62 o 
  -7   5  12      503.53     1046.40    153.66 o 
  -5   5  12       87.48      496.13    133.96 o 
  -3   5  12     5895.01     7226.88    313.44 o 
  -1   5  12       26.46      314.03    136.85 o 
   1   5  12     1587.54     2307.77    196.81 o 
   3   5  12      486.74     1199.06    215.20 o 
   5   5  12      360.66      826.73    204.06 o 
   7   5  12     4563.77     4744.11    347.88 o 
   9   5  12     3791.06     3287.56    313.76 o 
  11   5  12      536.38      794.15    214.99 o 
  13   5  12    11772.05    13432.05    616.40 o 
  15   5  12    20954.19    20993.51    845.98 o 
  17   5  12    20384.92    21123.73    846.41 o 
  19   5  12     3755.73     3402.02    379.89 o 
  21   5  12       11.11      263.76    231.29 o 
  23   5  12      644.22      165.13    475.61 o 
  25   5  12     1392.54     1599.58    549.00 o 
 -28   6  12       48.62      887.85    658.24 o 
 -26   6  12     1478.65     2387.63    586.72 o 
 -24   6  12       83.78      504.10    932.59 o 
 -22   6  12     9820.25     9708.40    930.81 o 
 -20   6  12    19382.15    17415.19   1802.42 o 
 -18   6  12     7012.66     6353.60    542.87 o 
 -16   6  12      198.34      405.30    267.48 o 
 -14   6  12      189.88      321.71    323.38 o 
 -12   6  12     2592.59     2998.80    406.23 o 
 -10   6  12     4560.40     4134.94    433.33 o 
  -8   6  12    16630.56    17705.49    668.29 o 
  -6   6  12       40.55      402.86    142.76 o 
  -4   6  12    14215.88    11141.59    421.40 o 
  -2   6  12    42851.98    36167.52    979.48 o 
   0   6  12     3916.13     3223.73    230.81 o 
   2   6  12     7947.65     8264.64    354.24 o 
   4   6  12    32254.02    29847.18    986.18 o 
   6   6  12     7326.30     6547.36    405.50 o 
   8   6  12    20906.29    19983.72    753.51 o 
  10   6  12    16183.34    16545.91    774.25 o 
  12   6  12     4282.63     3892.50    364.42 o 
  14   6  12     3183.63     3051.02    340.31 o 
  16   6  12     2321.03     2572.38    329.85 o 
  18   6  12      302.91      219.42    221.59 o 
  20   6  12     8849.08    10522.47    749.83 o 
  22   6  12    10047.56     8548.40    823.78 o 
  24   6  12     1968.32     2601.15    515.11 o 
 -27   7  12     1740.94     1029.28    474.45 o 
 -25   7  12     2465.72     2829.02    619.50 o 
 -23   7  12     2305.22     2373.03    580.84 o 
 -21   7  12      408.75      945.67    365.29 o 
 -19   7  12      291.43      606.78    319.49 o 
 -17   7  12     9408.30     9370.93    658.20 o 
 -15   7  12     8870.88    10067.73    943.85 o 
 -13   7  12    29229.67    27666.67   1196.89 o 
 -11   7  12     5739.20     7181.75    668.87 o 
  -9   7  12     1474.68     1635.72    264.59 o 
  -7   7  12     6463.43     6249.91    524.87 o 
  -5   7  12    13169.39    11623.07    522.48 o 
  -3   7  12    26144.92    21856.96    680.47 o 
  -1   7  12    21672.07    18623.43    608.27 o 
   1   7  12     2230.27     1512.92    259.55 o 
   3   7  12      346.18      555.36    231.95 o 
   5   7  12      788.27      683.40    247.48 o 
   7   7  12     3273.84     3421.24    329.66 o 
   9   7  12     2982.56     3543.76    341.81 o 
  11   7  12      440.33      601.02    280.85 o 
  13   7  12       93.99       95.88    202.47 o 
  15   7  12     6960.12     7447.64    509.66 o 
  17   7  12     6106.95     6183.33    589.63 o 
  19   7  12      371.94      444.13    691.88 o 
  21   7  12      211.76      347.34    745.24 o 
  23   7  12       38.44     -386.55    386.55 o 
 -24   8  12     2256.15     2850.85    600.34 o 
 -22   8  12     6744.73     7168.33    905.96 o 
 -20   8  12    21201.71    19218.43   1091.64 o 
 -18   8  12    12721.20    14213.18    846.67 o 
 -16   8  12     6010.14     5939.39    551.89 o 
 -14   8  12     6753.61     8310.64    667.68 o 
 -12   8  12     3118.45     2867.93    438.67 o 
 -10   8  12    16472.75    16257.45   1102.62 o 
  -8   8  12    33724.47    32347.97   1081.63 o 
  -6   8  12    21157.45    19038.33    733.31 o 
  -4   8  12     1236.85     1687.98    269.45 o 
  -2   8  12     1103.81     1612.60    291.46 o 
   0   8  12     5173.08     5053.58    369.38 o 
   2   8  12    37028.25    35316.29   1153.21 o 
   4   8  12    30731.15    28213.74   1147.60 o 
   6   8  12     6740.56     7561.26    472.83 o 
   8   8  12     2713.76     2861.02    547.28 o 
  10   8  12     1462.98     1232.92    273.26 o 
  12   8  12     1782.66     1764.49    459.87 o 
  14   8  12      177.36      354.07    348.04 o 
  16   8  12      101.41      206.17    351.79 o 
  18   8  12     1247.77     1353.49    455.32 o 
  20   8  12     7430.06     7387.31    843.35 o 
  22   8  12    11692.16    13287.32   1244.44 o 
 -23   9  12        1.66      448.39    403.92 o 
 -21   9  12     1314.40     1780.27    400.51 o 
 -19   9  12     1957.76     2254.63    434.88 o 
 -17   9  12       40.67      135.56    372.99 o 
 -15   9  12       12.58      568.90    318.74 o 
 -13   9  12      224.89      280.42    309.07 o 
 -11   9  12     2429.16     2764.60    430.79 o 
  -9   9  12     8828.28     8980.80    946.60 o 
  -7   9  12     3225.66     3905.56    456.20 o 
  -5   9  12      838.91     1084.68    251.33 o 
  -3   9  12      274.50      330.57    210.83 o 
  -1   9  12      276.60      201.78    268.45 o 
   1   9  12     8704.56     8484.35    598.45 o 
   3   9  12    16132.67    17073.50    852.18 o 
   5   9  12    20137.38    19476.13    918.87 o 
   7   9  12     4015.14     4681.44    474.83 o 
   9   9  12     2617.81     1714.05    477.49 o 
  11   9  12     4643.81     4575.20    641.25 o 
  13   9  12      227.34      284.38    374.98 o 
  15   9  12        0.97       59.31    344.74 o 
  17   9  12       80.40      -67.44    388.97 o 
  19   9  12      260.22      590.50    457.70 o 
  21   9  12     1059.51     1782.15    558.18 o 
 -22  10  12     5749.25     7863.52    930.33 o 
 -20  10  12    10345.76     9193.11   1279.76 o 
 -18  10  12     5914.54     5183.55    510.45 o 
 -16  10  12      196.71      451.82    296.53 o 
 -14  10  12      243.77      367.83    330.10 o 
 -12  10  12      675.23      342.18    314.13 o 
 -10  10  12     1547.79     2129.94    396.98 o 
  -8  10  12     3396.45     2613.38    406.14 o 
  -6  10  12      858.92      517.21    240.95 o 
  -4  10  12     2508.33     2947.34    416.70 o 
  -2  10  12     6061.66     5844.60    528.82 o 
   0  10  12     2960.31     2860.43    414.92 o 
   2  10  12     3457.03     3090.56    413.99 o 
   4  10  12     1183.71      980.56    306.98 o 
   6  10  12      381.55      694.66    390.24 o 
   8  10  12     4589.00     4846.05    667.39 o 
  10  10  12     4906.58     5582.30    725.63 o 
  12  10  12      109.61      105.87    360.83 o 
  14  10  12     1154.74     1364.35    976.46 o 
  16  10  12     1089.62     1088.39    464.14 o 
  18  10  12       12.48     -109.23    593.46 o 
 -19  11  12     4029.50     4870.10    535.97 o 
 -17  11  12     1825.95     2097.48    393.31 o 
 -15  11  12      175.63      778.93    319.92 o 
 -13  11  12      225.75      525.78    520.51 o 
 -11  11  12     1111.47     1518.40    560.23 o 
  -9  11  12     3461.28     3199.95    462.48 o 
  -7  11  12      718.18      664.43    410.86 o 
  -5  11  12      128.36      607.46    301.50 o 
  -3  11  12     6044.88     7773.99    614.04 o 
  -1  11  12     5856.61     6288.32    562.38 o 
   1  11  12     1672.51     2288.29    375.95 o 
   3  11  12       11.56     -291.54    291.54 o 
   5  11  12       42.93      336.77    367.98 o 
   7  11  12     1443.80     1502.94    614.81 o 
   9  11  12     3559.41     3006.48   1004.32 o 
  11  11  12     1592.69     1571.55    810.45 o 
  13  11  12      642.84      845.54    710.26 o 
  15  11  12       61.83      580.74    459.48 o 
  17  11  12        1.08     -302.53    447.93 o 
 -16  12  12       10.93      285.11    319.44 o 
 -14  12  12      716.47     1380.54    345.85 o 
 -12  12  12        0.23      120.38    433.13 o 
 -10  12  12     3766.54     3025.52    611.65 o 
  -8  12  12     6781.70     7579.26    852.32 o 
  -6  12  12     3762.32     5689.39    758.37 o 
  -4  12  12     2296.46     3597.90    590.07 o 
  -2  12  12     2778.80     4442.10    712.19 o 
   0  12  12      805.98     1194.04    440.57 o 
   2  12  12     3089.30     3519.70    620.31 o 
   4  12  12     1501.27     1939.40   1024.48 o 
   6  12  12       10.57      -97.09    349.98 o 
   8  12  12     1169.01     1849.93    528.56 o 
  10  12  12     3262.76     5150.71   1214.20 o 
  12  12  12     1963.51     2014.11   1430.60 o 
 -11  13  12     2494.31     2410.76    601.65 o 
  -9  13  12     7683.07     8503.29    917.25 o 
  -7  13  12     7353.99     9588.61    946.51 o 
  -5  13  12     7265.44     7286.39   1278.23 o 
  -3  13  12     2395.42     3733.30    802.15 o 
  -1  13  12      696.38     1714.69    503.53 o 
   1  13  12     1540.37     2879.43    752.95 o 
   3  13  12      294.73     1160.41    476.19 o 
   5  13  12        1.25      690.03    435.09 o 
   7  13  12      863.33      804.88    679.43 o 
   9  13  12     3276.36     4300.93    742.44 o 
 -29   1  13     2774.68     1500.16    830.02 o 
 -27   1  13    12600.78     9776.75   1679.01 o 
 -25   1  13    19373.94    19223.25   1745.41 o 
 -23   1  13     5154.35     4416.76    992.69 o 
 -21   1  13       97.55       98.73    502.16 o 
 -19   1  13     1287.52      706.95    393.60 o 
 -17   1  13    26868.80    25339.70    824.30 o 
 -15   1  13   178839.25   174920.52   4746.77 o 
 -13   1  13    87959.13    81894.54   2962.41 o 
 -11   1  13    10193.85    10597.84    475.66 o 
  -9   1  13     9244.78     8559.30    409.62 o 
  -7   1  13     9940.52     8229.18    382.86 o 
  -5   1  13    37865.75    48972.80   1450.95 o 
  -3   1  13    99988.98   117188.48   3113.21 o 
  -1   1  13   115759.65   130787.07   3458.36 o 
   1   1  13     2253.78     3734.37    219.15 o 
   3   1  13    24239.57    22433.70    693.48 o 
   5   1  13     3466.07     3370.17    383.37 o 
   7   1  13    15805.51    16321.55    552.90 o 
   9   1  13    69265.56    71180.86   1970.25 o 
  11   1  13    23895.88    24416.07    892.32 o 
  13   1  13    11253.33    10938.58    476.49 o 
  15   1  13    32190.43    31687.69   1028.97 o 
  17   1  13    15810.59    14902.98    744.43 o 
  19   1  13      499.09      409.76    240.85 o 
  21   1  13     5443.95     5816.02    527.52 o 
  23   1  13      609.44     -321.08    321.08 o 
  25   1  13     6858.84     6658.88    825.69 o 
  27   1  13    14951.26    13780.27   1177.60 o 
 -30   2  13      656.34     -229.99    622.51 o 
 -28   2  13     1649.55     1786.91    799.19 o 
 -26   2  13     1958.80     1672.89    421.06 o 
 -24   2  13     1411.08     1221.64    357.80 o 
 -22   2  13     1444.01     1178.59    402.17 o 
 -20   2  13    14651.82    13890.66    676.59 o 
 -18   2  13    19665.09    19131.34    766.48 o 
 -16   2  13    16705.42    15155.00    697.23 o 
 -14   2  13    36604.93    32117.11    938.47 o 
 -12   2  13    28848.48    29185.74    938.12 o 
 -10   2  13     5203.46     6258.70    313.21 o 
  -8   2  13      385.46      146.56    131.33 o 
  -6   2  13    17458.78    13972.05    517.41 o 
  -4   2  13     4187.32     3078.77    383.37 o 
  -2   2  13     1372.86      549.30    137.20 o 
   0   2  13     6285.92     4489.64    217.03 o 
   2   2  13    13619.87    11463.12    450.48 o 
   4   2  13     1006.37     1931.71    207.88 o 
   6   2  13     7858.04     9011.88    499.92 o 
   8   2  13     1659.21     1206.91    124.40 o 
  10   2  13      993.80      727.76    116.75 o 
  12   2  13     1613.85     2096.27    188.32 o 
  14   2  13     1119.52     1486.14    247.25 o 
  16   2  13     5296.25     5783.32    414.59 o 
  18   2  13      480.74      984.34    267.98 o 
  20   2  13      100.35      114.65    249.21 o 
  22   2  13        0.55       76.47    264.25 o 
  24   2  13      148.08     -201.32    346.20 o 
  26   2  13      160.17      598.66    438.24 o 
 -29   3  13     8448.77     8526.94    760.28 o 
 -27   3  13    15482.30    15362.22   1356.55 o 
 -25   3  13    18884.00    17642.12   1006.21 o 
 -23   3  13     2635.31     2884.39    453.72 o 
 -21   3  13     4091.53     4340.03    499.35 o 
 -19   3  13     6270.58     5777.62    544.58 o 
 -17   3  13     4948.23     6100.39    470.12 o 
 -15   3  13    37461.32    37547.68   1074.31 o 
 -13   3  13    37311.37    38693.63   1073.62 o 
 -11   3  13    15475.15    16515.78   1129.82 o 
  -9   3  13      276.57      198.90    141.17 o 
  -7   3  13      101.67      228.89    132.52 o 
  -5   3  13   214441.44   201346.75   4194.36 o 
  -3   3  13   280737.38   269522.38   5558.50 o 
  -1   3  13   173298.72   161426.11   3766.17 o 
   1   3  13    24116.37    20547.80    688.96 o 
   3   3  13    18979.92    20947.53    705.51 o 
   5   3  13     4614.57     5600.39    329.09 o 
   7   3  13    11712.54    11730.60    495.62 o 
   9   3  13    39123.80    38886.60   1202.66 o 
  11   3  13    15482.21    14333.24    816.03 o 
  13   3  13     1696.99     1648.91    251.50 o 
  15   3  13    11967.79    11189.79    548.26 o 
  17   3  13     6328.39     5638.93    419.01 o 
  19   3  13     1473.79     1449.10    271.78 o 
  21   3  13     9766.97    10233.63    595.20 o 
  23   3  13      694.36      817.43    404.86 o 
  25   3  13     2541.13     3666.30    539.41 o 
  27   3  13     9666.44    11859.79   1630.40 o 
 -28   4  13     8876.11     7468.79    728.47 o 
 -26   4  13    17912.04    16112.67   1001.74 o 
 -24   4  13    14499.57    14215.17   1122.29 o 
 -22   4  13     5409.07     7019.54    634.29 o 
 -20   4  13     5292.54     6278.09    570.51 o 
 -18   4  13    15521.92    16307.21   1526.89 o 
 -16   4  13    24747.07    24086.38   1971.28 o 
 -14   4  13    29605.68    26824.14   1445.27 o 
 -12   4  13    29895.14    28194.77    944.48 o 
 -10   4  13    21727.24    21817.73    768.15 o 
  -8   4  13    57863.36    56671.58   1561.41 o 
  -6   4  13    81749.43    77596.40   1892.34 o 
  -4   4  13    97935.42    91375.15   2196.55 o 
  -2   4  13   139512.14   123397.84   2615.24 o 
   0   4  13   107892.88    98588.64   2108.87 o 
   2   4  13    37138.14    30454.08    961.81 o 
   4   4  13    22822.75    21137.39    733.75 o 
   6   4  13     3671.53     3643.00    300.22 o 
   8   4  13    32993.40    28787.04    951.41 o 
  10   4  13     7958.37     8231.12    451.02 o 
  12   4  13     4576.97     5766.39    397.71 o 
  14   4  13     3361.62     3315.54    343.48 o 
  16   4  13     5333.95     4597.03    394.69 o 
  18   4  13      489.87      864.61    248.11 o 
  20   4  13       16.25       88.10    210.33 o 
  22   4  13      106.77       64.50    241.82 o 
  24   4  13      265.63      263.06    244.63 o 
  26   4  13      751.47      839.51    613.03 o 
 -27   5  13     1003.66     1032.15    379.61 o 
 -25   5  13     1592.28     1133.57    475.68 o 
 -23   5  13     3401.15     2965.44    475.04 o 
 -21   5  13    13594.28    11338.35    948.31 o 
 -19   5  13    10609.42    11105.67    682.59 o 
 -17   5  13     1021.14     1237.62    317.87 o 
 -15   5  13    18156.23    18440.08   1002.64 o 
 -13   5  13     1244.47     1189.40    325.67 o 
 -11   5  13     6507.81     6702.69    512.67 o 
  -9   5  13    22803.17    21718.25    698.29 o 
  -7   5  13    39255.94    35042.04   1036.18 o 
  -5   5  13     3123.32     2824.77    244.41 o 
  -3   5  13       27.48      146.09    186.73 o 
  -1   5  13    10517.44     8036.94    335.38 o 
   1   5  13    60202.23    54764.19   1817.22 o 
   3   5  13   145703.27   134914.25   3718.83 o 
   5   5  13    91516.10    83772.61   2349.29 o 
   7   5  13    15017.28    13332.80    771.62 o 
   9   5  13    22016.99    21104.76    777.52 o 
  11   5  13     4955.35     5583.34    417.60 o 
  13   5  13    12379.49    11952.64    589.48 o 
  15   5  13    10943.72    10575.81    872.85 o 
  17   5  13      804.26      802.84    245.36 o 
  19   5  13     3973.97     4253.55    414.89 o 
  21   5  13    15101.03    13216.52    975.03 o 
  23   5  13      559.88      242.15    285.71 o 
  25   5  13     1968.02     3063.33   1401.55 o 
 -28   6  13     2011.81     1811.81    718.56 o 
 -26   6  13     4335.58     4590.55    581.42 o 
 -24   6  13     3457.00     3727.81    685.65 o 
 -22   6  13     2165.79     1205.95    510.48 o 
 -20   6  13      151.54      313.02    289.20 o 
 -18   6  13     5022.21     5164.75    510.11 o 
 -16   6  13     8435.00     7662.33    664.87 o 
 -14   6  13    14881.47    14934.47   1153.13 o 
 -12   6  13    24444.01    23110.63   1025.36 o 
 -10   6  13     6668.29     7020.36   1084.29 o 
  -8   6  13      981.18     1370.96    236.94 o 
  -6   6  13     4439.77     4288.02    260.04 o 
  -4   6  13    11286.96    10709.32    410.38 o 
  -2   6  13     5805.63     6225.42    341.58 o 
   0   6  13    13102.44    11843.04    436.59 o 
   2   6  13    18449.67    15375.10    619.86 o 
   4   6  13    19180.00    16510.80    658.73 o 
   6   6  13     9459.99     8651.06    671.58 o 
   8   6  13     3436.83     3425.25    324.03 o 
  10   6  13      186.18       21.90    189.96 o 
  12   6  13     2061.92     1662.01    271.19 o 
  14   6  13      168.00      136.93    207.21 o 
  16   6  13      803.90      326.12    233.90 o 
  18   6  13       36.70      220.14    229.04 o 
  20   6  13     1536.22     2204.75    412.23 o 
  22   6  13        7.30     -151.95    300.80 o 
  24   6  13     1287.76     1391.90    477.38 o 
 -25   7  13      150.63     1185.30    473.68 o 
 -23   7  13     4443.20     4056.09    693.25 o 
 -21   7  13    15652.87    14569.23   1600.75 o 
 -19   7  13    15326.32    14656.75    851.51 o 
 -17   7  13     2211.60     1807.16    324.92 o 
 -15   7  13      350.29      262.89    296.87 o 
 -13   7  13       76.42      271.87    336.14 o 
 -11   7  13     2029.12     2482.15    412.57 o 
  -9   7  13    49760.73    44955.72   1973.34 o 
  -7   7  13    53764.33    48120.92   1632.07 o 
  -5   7  13     8891.40     8767.43    468.76 o 
  -3   7  13    12326.16    12113.51    781.76 o 
  -1   7  13     7537.07     7103.70    351.72 o 
   1   7  13       69.57      353.52    217.87 o 
   3   7  13     2639.67     2236.86    284.94 o 
   5   7  13        5.32      -40.14    185.29 o 
   7   7  13     4174.65     3876.24    397.25 o 
   9   7  13     6497.70     6112.88    430.59 o 
  11   7  13     1028.70      979.08    244.73 o 
  13   7  13     5019.24     6683.69    476.46 o 
  15   7  13    11562.82    12248.60    644.67 o 
  17   7  13     4157.14     3763.43    498.45 o 
  19   7  13      166.14      722.46    372.20 o 
  21   7  13     5812.95     4733.42    683.14 o 
  23   7  13     4545.44     5312.51    742.16 o 
 -24   8  13      995.65      832.70    522.20 o 
 -22   8  13      104.05       24.51    428.44 o 
 -20   8  13      327.76      931.69    357.13 o 
 -18   8  13       10.64       11.96    262.97 o 
 -16   8  13      873.83      955.49    399.43 o 
 -14   8  13     4153.50     4591.19    535.22 o 
 -12   8  13      125.15      160.58    294.44 o 
 -10   8  13     4944.74     5208.10    526.95 o 
  -8   8  13     1829.64     1668.41    364.70 o 
  -6   8  13      296.71      525.60    211.61 o 
  -4   8  13     2184.25     2867.30    309.52 o 
  -2   8  13    24819.58    24119.67   1018.29 o 
   0   8  13     8309.10     8757.69    486.28 o 
   2   8  13     5283.81     5511.10    410.78 o 
   4   8  13     2126.48     2537.76    322.51 o 
   6   8  13     2358.84     2579.64    324.50 o 
   8   8  13     9264.25     9789.36    548.40 o 
  10   8  13     6067.87     6025.54    452.51 o 
  12   8  13        5.19      353.84    229.31 o 
  14   8  13     4932.80     5706.45    567.76 o 
  16   8  13     5725.08     6733.42    775.07 o 
  18   8  13     1911.25     2966.60    695.44 o 
  20   8  13      244.55      988.29    919.54 o 
  22   8  13     1571.48     2494.94    609.35 o 
 -23   9  13     3431.67     4205.03   1006.10 o 
 -21   9  13     7220.21     6782.84    719.84 o 
 -19   9  13    10129.08     8529.24    624.24 o 
 -17   9  13     5012.24     4873.59    479.15 o 
 -15   9  13      505.92      386.84    315.36 o 
 -13   9  13     1226.74     1016.97    347.21 o 
 -11   9  13     7242.70     7184.02    612.36 o 
  -9   9  13    14708.21    13592.13    801.89 o 
  -7   9  13    13802.78    13610.48    692.29 o 
  -5   9  13     3226.21     3757.83    525.66 o 
  -3   9  13      208.87      358.98    303.03 o 
  -1   9  13     5468.76     6066.18    527.35 o 
   1   9  13    26703.78    24505.05   1070.40 o 
   3   9  13    23457.64    23331.13   1046.35 o 
   5   9  13    14039.38    11729.82    718.92 o 
   7   9  13      208.87      406.42    267.61 o 
   9   9  13     5209.23     6276.20    545.05 o 
  11   9  13     3909.89     4110.72   1198.19 o 
  13   9  13       41.79      324.51    527.06 o 
  15   9  13      990.21      202.06    364.71 o 
  17   9  13      327.72     -300.35    361.92 o 
  19   9  13     1453.22     1751.70    539.37 o 
  21   9  13     3823.38     5045.47    772.60 o 
 -20  10  13     2815.99     2442.46    425.72 o 
 -18  10  13       41.90      212.56    472.54 o 
 -16  10  13      476.35     1301.91    335.29 o 
 -14  10  13     1136.98     2168.22    421.44 o 
 -12  10  13        4.70       32.21    309.98 o 
 -10  10  13     7290.88     6993.69    630.61 o 
  -8  10  13     7334.39     5679.27    551.38 o 
  -6  10  13     6618.31     6066.44    573.45 o 
  -4  10  13       18.62       69.20    259.52 o 
  -2  10  13      190.46      300.53    273.00 o 
   0  10  13      332.02      852.05    297.08 o 
   2  10  13      596.57      793.96    309.23 o 
   4  10  13     1189.85      973.54    326.17 o 
   6  10  13      600.99     1135.08    428.73 o 
   8  10  13     4532.24     6593.62    744.55 o 
  10  10  13     1763.63     2692.41    566.33 o 
  12  10  13      159.51      404.46    654.53 o 
  14  10  13      143.12     -342.90    379.85 o 
  16  10  13      579.31     1188.41    868.56 o 
  18  10  13       15.57      511.99    450.58 o 
 -19  11  13     7162.53     6867.53    616.84 o 
 -17  11  13     4008.68     5149.03    530.36 o 
 -15  11  13     2704.09     3255.96    495.96 o 
 -13  11  13     3334.76     5057.82    585.23 o 
 -11  11  13     8694.53     9674.40    923.43 o 
  -9  11  13    10774.08    11137.36   1436.53 o 
  -7  11  13     6512.89     7459.22    826.70 o 
  -5  11  13     1178.88     1398.39    340.04 o 
  -3  11  13       10.69      649.81    296.06 o 
  -1  11  13      913.63     1003.34    322.39 o 
   1  11  13     4366.12     5998.23    567.87 o 
   3  11  13    11796.11    13701.57   2005.68 o 
   5  11  13    10072.44     9766.16    917.20 o 
   7  11  13     3153.32     3443.78    611.21 o 
   9  11  13       59.35     -682.19    872.11 o 
  11  11  13      198.26      525.04    412.68 o 
  13  11  13      180.36      573.83    428.27 o 
  15  11  13      439.57      295.49    723.30 o 
 -14  12  13     2490.08     3398.76    532.74 o 
 -12  12  13     5140.74     5567.19    794.88 o 
 -10  12  13    18444.02    15942.61   1341.67 o 
  -8  12  13    12680.34    14408.53   1932.17 o 
  -6  12  13     7195.52     6335.42    784.79 o 
  -4  12  13     2747.93     3685.68   1075.47 o 
  -2  12  13      909.88     1228.95    541.20 o 
   0  12  13     3181.30     3898.23    633.33 o 
   2  12  13    11745.59    13744.92   1719.92 o 
   4  12  13    13819.88    17548.27   1384.35 o 
   6  12  13     4483.19     5178.53   1306.10 o 
   8  12  13      211.09      519.36    451.91 o 
  10  12  13      247.28      756.46    520.54 o 
  12  12  13       21.83      359.79    440.91 o 
 -11  13  13       24.05      647.91    482.44 o 
  -9  13  13      289.61     1038.90    494.32 o 
  -7  13  13        2.04      122.22    566.78 o 
  -5  13  13      433.62     2218.52    871.52 o 
  -3  13  13     2772.05     3315.33    897.61 o 
  -1  13  13     1995.58     3660.14    614.17 o 
   1  13  13      890.46     1611.74    624.89 o 
   3  13  13      574.91     1753.70    559.67 o 
   5  13  13      269.14      516.66    420.89 o 
   7  13  13      731.57     2099.15    550.58 o 
 -30   0  14     2246.38     4670.64   1018.55 o 
 -28   0  14    15230.60    13563.70   1663.60 o 
 -24   0  14    15322.59    14989.15   1117.42 o 
 -22   0  14     1078.97      778.32    404.90 o 
 -20   0  14      588.18      788.77    376.57 o 
 -18   0  14       40.71     -307.62    310.94 o 
 -16   0  14    93554.52    93980.42   3810.11 o 
 -14   0  14    87120.92    98370.09   3903.36 o 
 -12   0  14    54359.98    53429.35   2233.84 o 
 -10   0  14     2920.48     3455.34    399.52 o 
  -8   0  14    33484.94    31636.25   1390.99 o 
  -6   0  14   154875.33   149595.69   6824.55 o 
  -4   0  14   364039.63   363228.28  14549.05 o 
  -2   0  14   526634.50   558724.25  20321.72 o 
   0   0  14   115733.01   102778.89   6317.63 o 
   2   0  14    12267.94     8933.86    512.23 o 
   4   0  14    26999.03    27340.40   1523.09 o 
   6   0  14    36517.85    36356.43   1512.84 o 
   8   0  14   130182.48   129624.31   4887.79 o 
  10   0  14   117268.38   122865.41   6363.88 o 
  12   0  14    10742.27    12864.31    731.01 o 
  14   0  14      327.45      298.44    237.12 o 
  16   0  14     1058.03      622.38    276.55 o 
  18   0  14     3669.71     3769.47    789.70 o 
  20   0  14    15103.91    15203.59   1464.39 o 
  22   0  14     7009.79     6769.40   1070.73 o 
  24   0  14      374.27      488.53    569.16 o 
  26   0  14    10363.43    15191.73   1726.44 o 
 -29   1  14     1403.47     1923.27    547.35 o 
 -27   1  14     3520.38     3502.34    720.34 o 
 -25   1  14     3219.75     3919.77    659.21 o 
 -23   1  14     5022.27     5611.72    921.00 o 
 -21   1  14     3733.38     4425.35    790.87 o 
 -19   1  14     2148.87     1881.13    353.26 o 
 -17   1  14       17.42       63.08    243.19 o 
 -15   1  14       74.10      -62.49    239.22 o 
 -13   1  14     4590.28     4817.86    374.61 o 
 -11   1  14     1734.90     1998.58    249.80 o 
  -9   1  14    16826.04    15242.33    579.58 o 
  -7   1  14    31447.47    26689.50    850.70 o 
  -5   1  14    76069.02    69606.68   1926.97 o 
  -3   1  14    67260.63    58792.42   1640.05 o 
  -1   1  14    54801.54    44126.12   1770.83 o 
   1   1  14    34113.01    24270.83    966.30 o 
   3   1  14    54752.30    52367.66   2309.96 o 
   5   1  14    23264.60    21535.59    681.77 o 
   7   1  14    28951.83    27844.11    856.15 o 
   9   1  14     9350.40    10032.05    414.21 o 
  11   1  14      731.57     1261.55    179.70 o 
  13   1  14     4411.71     5519.61    566.67 o 
  15   1  14     2403.93     3042.95    363.63 o 
  17   1  14        0.75      -10.80    213.17 o 
  19   1  14       18.78     -101.35    218.79 o 
  21   1  14       41.54      -88.46    324.77 o 
  23   1  14       14.68      175.10    374.33 o 
  25   1  14      157.92      298.31    405.25 o 
  27   1  14       36.06      400.88    459.86 o 
 -30   2  14      176.64     -318.95    419.97 o 
 -28   2  14     5024.21     3551.42    837.73 o 
 -26   2  14     6229.94     6778.89   1184.56 o 
 -24   2  14     1274.03     1021.40    358.21 o 
 -22   2  14     1073.92      886.95    328.59 o 
 -20   2  14     3575.19     3413.92    339.96 o 
 -18   2  14     6866.24     6361.24    410.98 o 
 -16   2  14    99243.74    99145.78   2468.68 o 
 -14   2  14   111962.19   112548.75   3118.51 o 
 -12   2  14    52849.69    56570.55   2588.94 o 
 -10   2  14      125.70       95.54    145.20 o 
  -8   2  14    24070.96    24139.07   1060.94 o 
  -6   2  14    20091.41    22721.84    753.11 o 
  -4   2  14    99936.61   119223.90   3189.78 o 
  -2   2  14    94768.20   108222.36   5336.54 o 
   0   2  14    13427.55    16019.25    637.35 o 
   2   2  14    81192.34    75170.38   2068.16 o 
   4   2  14    56947.46    51592.08   1480.27 o 
   6   2  14      635.11     1198.32    192.56 o 
   8   2  14    31976.28    31594.17   1154.22 o 
  10   2  14    48440.25    49918.94   1486.34 o 
  12   2  14      155.18       83.06    159.56 o 
  14   2  14     1248.81      903.26    227.60 o 
  16   2  14     7615.04     7967.42    612.44 o 
  18   2  14      134.43      254.20    224.22 o 
  20   2  14    11291.41    11631.89    714.19 o 
  22   2  14     9947.05    10843.72    727.48 o 
  24   2  14      170.29       39.91    356.88 o 
  26   2  14     6918.12     8459.73   1153.13 o 
 -29   3  14      814.42      555.48    404.82 o 
 -27   3  14     6325.91     6146.95    670.46 o 
 -25   3  14     7419.27     7166.44    683.99 o 
 -23   3  14     2051.98     2133.96    404.52 o 
 -21   3  14     2131.97     1721.21    380.27 o 
 -19   3  14     4293.07     3970.33    407.85 o 
 -17   3  14    14123.99    13281.29    553.55 o 
 -15   3  14    25311.88    25243.08    810.79 o 
 -13   3  14    45374.25    41805.49   3194.53 o 
 -11   3  14    33931.43    32399.68   1000.76 o 
  -9   3  14    27236.56    26509.51    768.04 o 
  -7   3  14    50049.34    48064.85   1227.49 o 
  -5   3  14    35976.20    35121.40    837.76 o 
  -3   3  14    28614.76    26518.32    737.39 o 
  -1   3  14     8844.36     9848.38    810.53 o 
   1   3  14       28.76      242.18    146.30 o 
   3   3  14      406.24     1192.55    195.86 o 
   5   3  14     1826.08     1479.23    304.13 o 
   7   3  14     1822.43     1750.01    234.79 o 
   9   3  14     6098.08     5704.76    367.24 o 
  11   3  14    12747.05    11056.71    524.30 o 
  13   3  14     3643.01     4213.37    354.15 o 
  15   3  14       20.15      332.53    195.57 o 
  17   3  14      869.43      841.04    245.12 o 
  19   3  14     7007.45     5989.39    600.90 o 
  21   3  14      353.33      533.39    240.43 o 
  23   3  14       65.98     -265.54    265.54 o 
  25   3  14      121.59      388.33    421.66 o 
  27   3  14      980.55     1705.10    786.15 o 
 -28   4  14     2501.98     2694.89    640.09 o 
 -26   4  14     6718.84     6777.61    711.54 o 
 -24   4  14     1197.63     1307.01    405.06 o 
 -22   4  14     1643.65     2048.54    407.52 o 
 -20   4  14     6687.88     7246.69    616.68 o 
 -18   4  14      374.06      486.30    213.47 o 
 -16   4  14    28323.23    26145.35    960.20 o 
 -14   4  14    34017.57    31664.46   1069.10 o 
 -12   4  14     1677.94     1882.93    297.79 o 
 -10   4  14     5023.17     4301.73    315.84 o 
  -8   4  14    34024.88    29490.06   1370.90 o 
  -6   4  14    11053.69     8935.29    318.12 o 
  -4   4  14    13002.68    13902.70    467.42 o 
  -2   4  14    37233.37    36862.23    905.65 o 
   0   4  14    10200.27    11945.59    407.38 o 
   2   4  14      286.69      548.41    178.93 o 
   4   4  14       12.04       74.63    178.51 o 
   6   4  14    12742.81    11487.07    510.47 o 
   8   4  14    26764.77    24460.71   1327.75 o 
  10   4  14    47284.58    43922.94   1403.06 o 
  12   4  14     2484.70     2926.88    314.96 o 
  14   4  14    37357.02    39194.08   1279.18 o 
  16   4  14    10012.87    10098.54    557.78 o 
  18   4  14      305.37      298.57    216.83 o 
  20   4  14     6200.28     6238.77    538.09 o 
  22   4  14     2225.09     2682.56    368.33 o 
  24   4  14      198.36       44.25    256.88 o 
  26   4  14     3351.63     2753.29    933.18 o 
 -27   5  14     5044.82     4680.55    575.33 o 
 -25   5  14     6921.28     6697.72    671.37 o 
 -23   5  14     5141.30     4809.65    576.94 o 
 -21   5  14     4566.70     3590.77    494.40 o 
 -19   5  14    14338.59    12568.19    812.59 o 
 -17   5  14    27231.76    25101.74    949.60 o 
 -15   5  14    26787.44    24208.51   1087.96 o 
 -13   5  14    20346.68    18101.16    884.12 o 
 -11   5  14     9090.51    10043.89    631.04 o 
  -9   5  14       38.95       32.15    129.40 o 
  -7   5  14     7131.35     8515.11    355.99 o 
  -5   5  14     7354.79     8308.59    446.42 o 
  -3   5  14    28298.87    29014.70    814.42 o 
  -1   5  14    28044.61    27390.97    776.17 o 
   1   5  14    23793.46    22343.87    780.99 o 
   3   5  14    14780.16    14800.30    788.30 o 
   5   5  14     9827.80     9266.28    564.27 o 
   7   5  14    36683.81    34254.40   1269.42 o 
   9   5  14    40009.77    37765.20   1210.51 o 
  11   5  14     4680.75     4182.17    364.59 o 
  13   5  14      219.07       35.29    194.28 o 
  15   5  14     7046.27     8466.10    520.94 o 
  17   5  14      452.20      452.03    226.01 o 
  19   5  14      490.35      219.44    229.83 o 
  21   5  14       37.15       78.20    245.84 o 
  23   5  14      458.12      418.72    297.42 o 
  25   5  14      390.48      654.04   1217.16 o 
 -26   6  14     1608.03     1770.68    448.61 o 
 -24   6  14      289.03       75.36    334.17 o 
 -22   6  14     7467.44     6257.87    785.63 o 
 -20   6  14    18669.69    18142.60   2704.68 o 
 -18   6  14     5262.52     4340.32    432.26 o 
 -16   6  14      129.04      279.04    299.23 o 
 -14   6  14     2351.56     2665.70    420.91 o 
 -12   6  14     5405.35     5023.47    506.50 o 
 -10   6  14    10225.77     9721.17    763.65 o 
  -8   6  14    12262.23    11598.56    516.51 o 
  -6   6  14      193.35      343.20    154.02 o 
  -4   6  14    17106.65    14113.77    543.75 o 
  -2   6  14     5964.60     4755.53    276.59 o 
   0   6  14     1025.64     1549.63    243.90 o 
   2   6  14    36052.00    36097.15   1865.67 o 
   4   6  14    29322.10    27766.55    948.63 o 
   6   6  14    10571.30    10266.80    519.67 o 
   8   6  14     9345.55     9316.61    502.23 o 
  10   6  14    18512.44    20832.46    801.74 o 
  12   6  14       76.11      171.09    202.81 o 
  14   6  14    10871.35    10142.67    566.84 o 
  16   6  14     2090.36     2092.80    323.06 o 
  18   6  14      162.81      279.47    265.45 o 
  20   6  14     3538.27     3961.74    504.69 o 
  22   6  14     1345.22     1448.87    369.71 o 
  24   6  14      177.88      315.38    390.49 o 
 -25   7  14     2775.23     3678.57    843.66 o 
 -23   7  14      814.01     1601.98    511.85 o 
 -21   7  14     1028.21     1312.54    415.82 o 
 -19   7  14     1363.49     2151.28    364.11 o 
 -17   7  14     6361.49     7166.98    816.89 o 
 -15   7  14    12159.36    13376.45    817.95 o 
 -13   7  14    10164.95    10677.78    708.83 o 
 -11   7  14     2055.12     2233.94    399.38 o 
  -9   7  14       33.81      343.66    282.40 o 
  -7   7  14     1801.55     1806.66    269.13 o 
  -5   7  14    17032.31    14840.90    615.26 o 
  -3   7  14    74279.82    68702.81   1746.36 o 
  -1   7  14    29022.49    26699.78    919.24 o 
   1   7  14     9591.37     8214.25    882.78 o 
   3   7  14     8644.05     6970.29    435.50 o 
   5   7  14     8588.62     8390.79    483.19 o 
   7   7  14    23414.98    21790.07    825.38 o 
   9   7  14    18524.22    18781.28    757.66 o 
  11   7  14     7765.76     9189.35    539.95 o 
  13   7  14     1178.35     1342.37    282.50 o 
  15   7  14       70.67      490.15    257.45 o 
  17   7  14       49.83      108.63    278.15 o 
  19   7  14      172.68     -283.87    283.87 o 
  21   7  14      295.29      401.19    406.44 o 
  23   7  14      765.96      -81.99    390.94 o 
 -24   8  14     2955.32     3634.72    596.04 o 
 -22   8  14     8794.52     7874.48   1175.77 o 
 -20   8  14    14810.92    14295.55    785.07 o 
 -18   8  14    14477.97    14345.81    882.95 o 
 -16   8  14     3346.43     4317.12    527.27 o 
 -14   8  14     2482.12     3148.39    449.22 o 
 -12   8  14     9522.79     8856.86    776.83 o 
 -10   8  14    39292.29    37432.64   1487.66 o 
  -8   8  14    55688.63    45878.95   1932.29 o 
  -6   8  14    22258.56    21413.04    804.74 o 
  -4   8  14     1598.88     1262.93    308.21 o 
  -2   8  14     7457.13     8506.26    577.88 o 
   0   8  14    59865.54    57388.05   1726.79 o 
   2   8  14   101095.74    97859.93   3716.80 o 
   4   8  14    79237.16    75476.30   2208.48 o 
   6   8  14    33040.02    32246.19   1842.74 o 
   8   8  14     5112.87     4887.63    409.70 o 
  10   8  14      636.23      653.39    241.25 o 
  12   8  14      740.41     1467.53    275.95 o 
  14   8  14     5751.49     6808.46    742.01 o 
  16   8  14     4098.68     3107.76    586.26 o 
  18   8  14       45.56      643.01    447.24 o 
  20   8  14     1133.16     2548.33    959.27 o 
  22   8  14     1210.47     1181.88    498.76 o 
 -23   9  14      563.44      757.41    417.50 o 
 -21   9  14     4536.41     4581.75    504.71 o 
 -19   9  14     3565.44     4071.25    472.65 o 
 -17   9  14     1017.47      977.55    320.91 o 
 -15   9  14      234.65     -252.16    302.71 o 
 -13   9  14      136.72     -276.61    276.61 o 
 -11   9  14     5788.69     5305.84    583.75 o 
  -9   9  14     1681.51     2476.42    436.97 o 
  -7   9  14     1831.36     1715.90    360.38 o 
  -5   9  14        0.49     -229.85    243.66 o 
  -3   9  14      182.23     -223.17    223.17 o 
  -1   9  14     4729.82     4523.69    470.98 o 
   1   9  14    15296.03    16985.74   1076.29 o 
   3   9  14    31800.91    34998.44   1199.89 o 
   5   9  14    21139.18    19882.80    814.04 o 
   7   9  14     3838.71     4715.41    410.33 o 
   9   9  14      600.67     1302.18    319.69 o 
  11   9  14      306.98      329.88    340.42 o 
  13   9  14     1368.31     1786.73    465.67 o 
  15   9  14      399.00      268.50    464.22 o 
  17   9  14        3.74      191.69    412.94 o 
  19   9  14      231.09     -405.03    405.03 o 
 -20  10  14     5305.92     5139.42    563.07 o 
 -18  10  14     2778.60     2700.32    407.95 o 
 -16  10  14     1023.33     1339.23    340.08 o 
 -14  10  14      594.71      805.93    359.57 o 
 -12  10  14     5980.73     5671.04    741.38 o 
 -10  10  14    24556.03    22123.84   1176.68 o 
  -8  10  14    21829.51    18816.54   1205.14 o 
  -6  10  14    11814.22    10466.51    916.81 o 
  -4  10  14     2104.68     2507.26    401.61 o 
  -2  10  14      152.60       45.96    287.52 o 
   0  10  14        6.67     -250.26    299.62 o 
   2  10  14      733.14      346.40    277.60 o 
   4  10  14     1361.97      930.68    465.87 o 
   6  10  14        2.00       96.31    307.65 o 
   8  10  14     1742.17     2870.65    636.15 o 
  10  10  14     1394.04     1834.98    492.56 o 
  12  10  14      680.05      843.74    420.81 o 
  14  10  14     4585.10     4620.84    944.44 o 
  16  10  14     4307.37     4982.63    730.55 o 
  18  10  14       11.03       63.54    460.82 o 
 -17  11  14     3065.39     3871.24    472.68 o 
 -15  11  14     1756.85     2190.49    593.16 o 
 -13  11  14     1144.85     1593.32    578.48 o 
 -11  11  14     7982.30     6503.78    834.17 o 
  -9  11  14    13558.63    14968.34   1154.50 o 
  -7  11  14     8593.11    10608.29   1390.28 o 
  -5  11  14     1531.13      988.94    655.72 o 
  -3  11  14      275.64      698.46    302.18 o 
  -1  11  14       74.67      305.98    277.61 o 
   1  11  14       36.37      139.70    299.10 o 
   3  11  14     1428.55     1409.80    509.87 o 
   5  11  14       61.74      352.89    436.35 o 
   7  11  14      745.60     1201.08    923.10 o 
   9  11  14      372.98      -16.59    797.41 o 
  11  11  14     1503.51     1283.26    680.62 o 
  13  11  14     1942.06     2373.44    597.60 o 
  15  11  14     3962.90     4114.92    709.34 o 
 -14  12  14      111.82      226.90    522.32 o 
 -12  12  14       33.99      760.99    496.23 o 
 -10  12  14     1062.32      897.67    639.71 o 
  -8  12  14     3578.90     3677.52    755.91 o 
  -6  12  14     3096.51     3733.32    646.21 o 
  -4  12  14      449.34      580.66    432.39 o 
  -2  12  14      604.30      927.90    330.69 o 
   0  12  14     4177.75     4466.30    683.37 o 
   2  12  14     5813.77     6706.32    804.86 o 
   4  12  14     4573.68     6198.39    810.45 o 
   6  12  14     1257.37     1170.34    520.54 o 
   8  12  14      129.19      149.51    395.12 o 
  10  12  14       11.27      349.72    858.48 o 
  12  12  14       60.67     -365.90    375.63 o 
  -9  13  14     7066.35     9362.71    973.44 o 
  -7  13  14     6713.54     8190.05    912.68 o 
  -5  13  14     6170.00     5814.08    779.89 o 
  -3  13  14     3893.44     5124.78   1035.15 o 
  -1  13  14     1893.45     1459.69    483.63 o 
   1  13  14     4535.27     4599.62    759.47 o 
   3  13  14     5456.30     4559.72    795.04 o 
   5  13  14     4312.56     5035.12    809.86 o 
   7  13  14      186.66      608.29    672.32 o 
 -29   1  15     1069.65      905.38    518.41 o 
 -27   1  15    11901.11    11061.60   1080.83 o 
 -25   1  15     4733.63     4698.93    735.84 o 
 -23   1  15        1.97     -263.43    318.84 o 
 -21   1  15     2825.73     3272.43    389.48 o 
 -19   1  15      168.93      197.03    241.59 o 
 -17   1  15    70478.16    70661.68   4126.11 o 
 -15   1  15   128334.77   129385.98   4088.12 o 
 -13   1  15    93326.64    88945.86   4740.43 o 
 -11   1  15    10038.98    10415.26    498.97 o 
  -9   1  15     4658.68     4759.28    317.62 o 
  -7   1  15     1051.30     1558.87    208.13 o 
  -5   1  15    48887.70    49371.57   1422.29 o 
  -3   1  15   145211.67   150914.83   3988.69 o 
  -1   1  15   102294.13   115752.78   3088.75 o 
   1   1  15      362.34      573.35    135.07 o 
   3   1  15      173.72      541.76    128.71 o 
   5   1  15    15524.48    17234.35    579.25 o 
   7   1  15    71087.52    73506.55   2026.04 o 
   9   1  15   110954.27   111553.35   4090.87 o 
  11   1  15    20542.94    20422.10    740.38 o 
  13   1  15      543.88      667.47    328.14 o 
  15   1  15     4037.65     4553.20    423.54 o 
  17   1  15     1104.17     1443.49    280.64 o 
  19   1  15    12972.05    12981.07    989.30 o 
  21   1  15    27632.05    26314.84   2724.83 o 
  23   1  15     4403.94     4480.43    692.87 o 
  25   1  15      302.29      792.69    473.03 o 
  27   1  15     1468.54     1935.07    600.73 o 
 -30   2  15      180.03      719.99    388.24 o 
 -28   2  15      120.36      679.27    357.94 o 
 -26   2  15      376.79      211.06    355.56 o 
 -24   2  15     1024.20     1665.94    512.55 o 
 -22   2  15     1213.49     1104.08    297.05 o 
 -20   2  15     1543.75     1701.96    316.41 o 
 -18   2  15     4573.25     5252.18    385.44 o 
 -16   2  15    20189.12    19883.55    702.87 o 
 -14   2  15    18036.23    16290.78    604.07 o 
 -12   2  15    13031.47    10076.25    438.20 o 
 -10   2  15     1623.97     1668.72    233.45 o 
  -8   2  15      163.63      155.68    202.12 o 
  -6   2  15    16624.03    19763.26    683.34 o 
  -4   2  15    15599.40    17895.78    626.23 o 
  -2   2  15     8824.09    10867.13    727.20 o 
   0   2  15     4532.11     5424.11    282.79 o 
   2   2  15    27108.54    30607.10   1115.75 o 
   4   2  15     5367.62     6607.10    710.05 o 
   6   2  15     9859.18    10040.52    461.81 o 
   8   2  15    14736.98    15543.77    692.29 o 
  10   2  15    11221.24    10294.19    492.15 o 
  12   2  15     1204.91     1469.91    237.13 o 
  14   2  15      632.36      394.25    236.11 o 
  16   2  15     1049.96     1044.79    462.86 o 
  18   2  15      163.25       51.06    234.73 o 
  20   2  15     2465.38     2605.97    391.57 o 
  22   2  15     1630.07     1297.27    504.53 o 
  24   2  15       17.74       32.80    413.23 o 
  26   2  15      417.90      566.76    612.44 o 
 -29   3  15     3501.26     2788.23    624.43 o 
 -27   3  15    11331.19    12436.43    896.30 o 
 -25   3  15     5713.08     5605.51    544.23 o 
 -23   3  15      181.68      137.59    371.90 o 
 -21   3  15     5303.57     4645.53    465.57 o 
 -19   3  15      966.98     1043.37    282.74 o 
 -17   3  15     7630.88     8028.02    581.90 o 
 -15   3  15    23478.18    24168.69    786.39 o 
 -13   3  15    19215.25    20151.57    672.17 o 
 -11   3  15       57.16      -13.11    152.99 o 
  -9   3  15      727.32      745.17    176.60 o 
  -7   3  15     5734.22     4702.23    265.71 o 
  -5   3  15    94815.37    91373.69   2502.34 o 
  -3   3  15   176090.80   177021.31   4126.75 o 
  -1   3  15    71682.28    64349.99   1590.46 o 
   1   3  15       26.95      173.04    147.13 o 
   3   3  15     2337.26     2896.19    261.67 o 
   5   3  15     9791.43     8614.57    431.31 o 
   7   3  15    81438.00    78412.50   2198.78 o 
   9   3  15    90095.94    91263.97   2548.11 o 
  11   3  15    48153.77    48929.78   1489.83 o 
  13   3  15      316.79      514.25    202.35 o 
  15   3  15     1285.56     1434.13    260.42 o 
  17   3  15      665.69      855.52    250.27 o 
  19   3  15     5291.47     4531.41    412.46 o 
  21   3  15     9801.68     8889.52    673.10 o 
  23   3  15     1740.08     1820.36    496.36 o 
  25   3  15     1115.78     1840.31    517.28 o 
 -28   4  15     2451.20     3377.52    471.45 o 
 -26   4  15     8753.80     7536.22    661.65 o 
 -24   4  15     4849.90     5229.86    526.78 o 
 -22   4  15     3722.22     3898.48    461.46 o 
 -20   4  15     6362.41     6492.79    538.79 o 
 -18   4  15    10152.96    10975.02    624.78 o 
 -16   4  15    18391.71    17247.24    740.65 o 
 -14   4  15    12319.30    12905.02    621.02 o 
 -12   4  15     6646.16     6560.35    356.98 o 
 -10   4  15     2537.93     2736.42    297.95 o 
  -8   4  15    24124.83    22600.73    679.79 o 
  -6   4  15    82178.99    81404.67   1937.49 o 
  -4   4  15    91782.97    86766.99   1889.36 o 
  -2   4  15   115470.43   104791.69   2836.71 o 
   0   4  15    99103.31    90575.05   2493.07 o 
   2   4  15    68205.88    62122.24   1772.86 o 
   4   4  15    54427.25    50268.70   1484.08 o 
   6   4  15    53255.69    49751.91   1491.74 o 
   8   4  15    98363.63    95043.34   2647.54 o 
  10   4  15    53268.55    51951.71   1577.54 o 
  12   4  15    34714.26    34522.63   1146.44 o 
  14   4  15     3094.10     3688.19    387.99 o 
  16   4  15     1163.50     1585.43    352.73 o 
  18   4  15     5779.75     5182.88    520.63 o 
  20   4  15     1152.79     1375.16    299.47 o 
  22   4  15      692.11      823.29    284.48 o 
  24   4  15      160.79      -88.77    344.28 o 
 -27   5  15     1453.32     1899.62    417.44 o 
 -25   5  15       11.03      135.98    280.56 o 
 -23   5  15     5573.54     5836.75    544.10 o 
 -21   5  15    23318.96    21441.81   1069.68 o 
 -19   5  15     8250.77     8886.53    595.05 o 
 -17   5  15        9.50      375.62    308.23 o 
 -15   5  15    16360.27    16038.70    855.30 o 
 -13   5  15     2721.17     2772.53    404.81 o 
 -11   5  15    12953.51    12596.05    721.23 o 
  -9   5  15    12952.85    12416.01    539.90 o 
  -7   5  15     5589.07     4978.26    413.99 o 
  -5   5  15       97.35      258.29    138.65 o 
  -3   5  15    13890.35    13952.61    478.75 o 
  -1   5  15      189.85       40.55    104.42 o 
   1   5  15    44689.74    40247.55   1243.83 o 
   3   5  15   112438.96    97605.69   5250.28 o 
   5   5  15    38765.14    32458.22   1280.95 o 
   7   5  15     9724.50     9345.62    490.88 o 
   9   5  15     2953.38     3122.42    328.71 o 
  11   5  15     4036.24     3934.59    363.79 o 
  13   5  15    16061.90    16767.63    711.42 o 
  15   5  15     7748.22     8121.71    519.04 o 
  17   5  15      691.49      768.94    247.80 o 
  19   5  15     1280.73     1774.55    368.14 o 
  21   5  15     2176.73     2355.85    357.92 o 
  23   5  15      177.67      261.68    315.26 o 
  25   5  15      941.13     1413.48    429.86 o 
 -26   6  15     3106.71     3290.95    629.63 o 
 -24   6  15       95.46      989.59    329.18 o 
 -22   6  15       26.93      379.11    295.53 o 
 -20   6  15        5.14      -60.33    300.83 o 
 -18   6  15       89.25      246.79    253.40 o 
 -16   6  15     8477.41     6749.83    602.15 o 
 -14   6  15    14899.87    14509.45    826.67 o 
 -12   6  15    22749.39    22616.45   1033.85 o 
 -10   6  15    21389.05    20541.06    948.57 o 
  -8   6  15    17225.52    16412.10    643.71 o 
  -6   6  15    40486.25    37737.57   1036.83 o 
  -4   6  15    45762.73    43088.91   1159.13 o 
  -2   6  15    26478.76    25652.08    759.23 o 
   0   6  15     2385.00     2595.14    288.07 o 
   2   6  15     2319.42     1680.84    320.57 o 
   4   6  15     1334.97     1516.03    253.47 o 
   6   6  15     2794.49     2249.35    287.12 o 
   8   6  15     4622.26     4754.54    382.07 o 
  10   6  15     1019.04      824.38    261.17 o 
  12   6  15     3576.69     2925.42    338.25 o 
  14   6  15     1936.72     1695.04    293.30 o 
  16   6  15     4935.73     4995.62    445.11 o 
  18   6  15     6368.19     7620.35    543.44 o 
  20   6  15     2332.95     1900.42    401.18 o 
  22   6  15     2098.86     2613.60    448.03 o 
  24   6  15      193.08     -296.63    360.97 o 
 -25   7  15        0.68      413.05    302.93 o 
 -23   7  15      949.92      716.14    376.22 o 
 -21   7  15     5110.05     5176.60    609.89 o 
 -19   7  15     5497.60     5361.94    493.70 o 
 -17   7  15      149.12     -262.88    262.88 o 
 -15   7  15     1519.72     1338.91    366.93 o 
 -13   7  15     7301.15     7030.38    601.46 o 
 -11   7  15    48282.36    45983.65   1839.41 o 
  -9   7  15    96431.04    85018.11   3565.73 o 
  -7   7  15    58700.50    54768.18   1630.81 o 
  -5   7  15     8912.69     7443.63    430.33 o 
  -3   7  15      283.78     -181.08    181.08 o 
  -1   7  15     7904.43     7801.68    448.71 o 
   1   7  15     5632.74     4926.81    378.36 o 
   3   7  15     6386.52     5278.24    392.02 o 
   5   7  15     1671.89     1313.38    271.61 o 
   7   7  15     3422.57     4909.70    402.97 o 
   9   7  15     6341.00     6912.13    488.28 o 
  11   7  15       94.47      188.27    262.54 o 
  13   7  15    15567.41    15730.28    717.20 o 
  15   7  15    29133.44    29214.29   1167.22 o 
  17   7  15    11342.91    11670.85    794.21 o 
  19   7  15      180.20      410.00    305.79 o 
  21   7  15       34.17      490.65    390.71 o 
  23   7  15      128.59     -525.28    543.07 o 
 -24   8  15        6.87      909.42    403.08 o 
 -22   8  15       47.62      613.68    362.69 o 
 -20   8  15      129.71      324.94    296.94 o 
 -18   8  15     1494.05     1494.73    331.21 o 
 -16   8  15     5103.90     4261.06    536.26 o 
 -14   8  15     3706.09     3386.47    527.38 o 
 -12   8  15     1489.16     1715.89    469.56 o 
 -10   8  15     3840.86     3517.22    456.47 o 
  -8   8  15     6952.05     6260.78    548.60 o 
  -6   8  15     1829.96     1408.17    273.01 o 
  -4   8  15     6734.18     6056.79    502.33 o 
  -2   8  15     7396.97     7608.75    559.50 o 
   0   8  15     3074.09     3750.14    361.76 o 
   2   8  15       34.92      601.06    258.80 o 
   4   8  15      818.66     1526.54    398.06 o 
   6   8  15     9983.54    11276.17    599.72 o 
   8   8  15     8884.16     9180.48    544.56 o 
  10   8  15     1680.05     1679.97    304.64 o 
  12   8  15      257.89      885.63    246.30 o 
  14   8  15     2099.84     3358.43    477.82 o 
  16   8  15     2468.23     3562.10    487.78 o 
  18   8  15        0.82       41.41    372.10 o 
  20   8  15       55.52      336.95    395.71 o 
 -23   9  15     4126.43     3927.18   1135.94 o 
 -21   9  15     6460.34     6789.38    805.98 o 
 -19   9  15     5101.11     4362.42    490.40 o 
 -17   9  15     2049.32     1123.73    328.23 o 
 -15   9  15      329.42      165.40    292.75 o 
 -13   9  15      436.09      387.62    317.39 o 
 -11   9  15    16014.94    14216.06    840.20 o 
  -9   9  15    18591.77    17049.70   1092.48 o 
  -7   9  15    13322.74    11309.64    946.61 o 
  -5   9  15     4424.05     4470.30    508.39 o 
  -3   9  15     1353.72     1996.61    366.18 o 
  -1   9  15     3615.65     5295.61    698.13 o 
   1   9  15    27915.67    26322.06   1138.77 o 
   3   9  15    37644.36    35631.15   1325.19 o 
   5   9  15    21803.27    20057.93    826.21 o 
   7   9  15     8599.76     8559.62    541.37 o 
   9   9  15     1745.73     1627.13    288.09 o 
  11   9  15      677.06      489.36    290.61 o 
  13   9  15     4400.83     3652.81    612.20 o 
  15   9  15     4734.86     4099.83    655.47 o 
  17   9  15     1376.24     1305.00    894.05 o 
  19   9  15      263.37      199.49    432.04 o 
 -20  10  15     3039.14     3527.42    475.48 o 
 -18  10  15      855.44      528.23    307.59 o 
 -16  10  15       73.84      229.50    347.10 o 
 -14  10  15     1017.32     1766.45    403.40 o 
 -12  10  15      333.34      573.14    332.46 o 
 -10  10  15     3024.29     3671.55    643.56 o 
  -8  10  15     4521.53     4336.21    687.42 o 
  -6  10  15     1716.03     1964.65    504.17 o 
  -4  10  15        1.76        2.37    263.45 o 
  -2  10  15      189.21      360.40    294.03 o 
   0  10  15     1032.50     1217.96    472.65 o 
   2  10  15     2288.44     2780.62    671.30 o 
   4  10  15     2832.38     2743.31    430.84 o 
   6  10  15      249.36      430.20    283.34 o 
   8  10  15       88.32      321.78    640.30 o 
  10  10  15      228.26      326.04    473.11 o 
  12  10  15     1774.31     1491.51    499.28 o 
  14  10  15     3406.32     3581.45    639.66 o 
  16  10  15     2064.89     1450.08    527.38 o 
 -17  11  15      730.02     1922.19    385.29 o 
 -15  11  15      760.26     1725.51    568.65 o 
 -13  11  15     1861.36     3281.79    675.28 o 
 -11  11  15     4927.98     3716.33    677.77 o 
  -9  11  15     8077.09     7405.04   1130.60 o 
  -7  11  15     6132.40     5703.98    755.72 o 
  -5  11  15     1693.63     2187.42   1130.61 o 
  -3  11  15     1000.46     1257.01    330.88 o 
  -1  11  15     5863.28     5969.76    576.45 o 
   1  11  15    14048.18    14163.08    834.51 o 
   3  11  15    18733.72    19344.65   1262.64 o 
   5  11  15    14318.72    15588.97   1147.10 o 
   7  11  15     3213.18     3894.73    650.62 o 
   9  11  15     1027.29     1868.97    665.79 o 
  11  11  15     1912.73     2507.54    551.70 o 
  13  11  15     3086.82     3975.85    702.11 o 
 -14  12  15     2812.06     3492.78    673.60 o 
 -12  12  15     3214.20     2534.89    609.06 o 
 -10  12  15     6717.72     6751.40    851.37 o 
  -8  12  15     6991.29     7531.17    873.56 o 
  -6  12  15     2994.98     2913.33    615.43 o 
  -4  12  15     1955.94     2357.38    546.47 o 
  -2  12  15     3943.24     3726.05    499.57 o 
   0  12  15    11824.67    11807.97   1020.28 o 
   2  12  15    24142.65    25907.59   1527.24 o 
   4  12  15    20325.75    20725.94   1355.37 o 
   6  12  15     6811.96     9009.54    948.98 o 
   8  12  15     3049.83     3699.32    944.44 o 
  10  12  15     3918.09     5029.11   1543.24 o 
  -7  13  15      414.12      961.12    503.50 o 
  -5  13  15        2.44      438.89    437.39 o 
  -3  13  15     2970.59     2973.84    921.32 o 
  -1  13  15     1036.48     1892.71    504.48 o 
   1  13  15       27.14     1076.62    442.94 o 
   3  13  15       24.38     1839.11    637.93 o 
   5  13  15      522.30     1599.08    528.23 o 
 -30   0  16       33.71     -100.79    615.40 o 
 -28   0  16    11253.72    10856.66   1472.69 o 
 -26   0  16    14260.56    12070.86   1514.19 o 
 -24   0  16     4538.22     6215.33    757.86 o 
 -22   0  16     4740.16     5325.58    683.73 o 
 -20   0  16     4537.73     5415.14    652.29 o 
 -18   0  16     6260.95     5722.20    642.95 o 
 -16   0  16    27627.07    25264.34   1320.13 o 
 -14   0  16    45850.03    40781.41   1854.66 o 
 -12   0  16     8227.69     9207.08    681.50 o 
 -10   0  16      132.57      259.25    268.57 o 
  -8   0  16       76.75      -27.09    333.19 o 
  -6   0  16    38808.11    37477.33   1595.12 o 
  -4   0  16   137973.42   125993.72   4766.57 o 
  -2   0  16   173250.83   164526.14   6519.80 o 
   0   0  16    33652.13    25228.32   2698.16 o 
   2   0  16      821.76      688.66    207.68 o 
   4   0  16     6245.05     6089.14    444.60 o 
   6   0  16    92561.87    85918.96   6401.82 o 
   8   0  16   189128.22   188108.84   7014.58 o 
  10   0  16   165427.91   172558.30   7158.32 o 
  12   0  16    66080.70    69687.45   2798.32 o 
  14   0  16      664.71     1395.62    560.86 o 
  16   0  16     3243.63     2626.42    661.64 o 
  18   0  16    10683.57    12934.08   1392.06 o 
  20   0  16    26661.59    23957.92   1986.12 o 
  22   0  16    11803.67    11780.35   1447.79 o 
  24   0  16     1326.95      240.71    613.03 o 
  26   0  16      840.59     1266.37    724.49 o 
 -29   1  16      739.73     1589.63    563.73 o 
 -27   1  16      662.80     1421.65    436.25 o 
 -25   1  16      412.24      109.34    384.51 o 
 -23   1  16      415.17     -309.78    313.08 o 
 -21   1  16      184.69      161.61    241.00 o 
 -19   1  16        2.78      -55.05    225.43 o 
 -17   1  16     5365.58     5317.64    442.19 o 
 -15   1  16       56.51      227.89    261.00 o 
 -13   1  16      215.91      271.16    228.89 o 
 -11   1  16      918.34      694.18    223.09 o 
  -9   1  16      307.93      565.45    191.66 o 
  -7   1  16      287.89      183.57    152.39 o 
  -5   1  16    10387.60     9535.82    430.02 o 
  -3   1  16    13695.94    11854.07    503.86 o 
  -1   1  16     7660.54     8024.91    363.98 o 
   1   1  16    26415.88    23271.93   1143.43 o 
   3   1  16     3183.73     2431.20    196.13 o 
   5   1  16     2182.36     1504.28    166.40 o 
   7   1  16    18999.99    16378.12    576.30 o 
   9   1  16    19927.70    18825.29    654.58 o 
  11   1  16    29619.33    30639.91   1171.78 o 
  13   1  16    14261.46    15716.45    746.44 o 
  15   1  16     5714.58     6494.96    489.79 o 
  17   1  16      765.76     1142.58    378.27 o 
  19   1  16      209.16      274.96    353.85 o 
  21   1  16      471.25      501.45    385.92 o 
  23   1  16        5.07      196.92    362.36 o 
  25   1  16        2.82     -125.36    394.79 o 
 -28   2  16     4758.82     4620.95    596.71 o 
 -26   2  16     2783.44     3590.50    826.17 o 
 -24   2  16      352.89      158.99    335.12 o 
 -22   2  16     9259.00     8457.65    687.16 o 
 -20   2  16     5624.81     7054.01   1352.34 o 
 -18   2  16     3755.85     3897.09    446.33 o 
 -16   2  16    31525.17    31086.36   1320.61 o 
 -14   2  16    48518.42    47848.39   2347.97 o 
 -12   2  16     9048.87     8655.44    743.84 o 
 -10   2  16      179.16      101.24    180.81 o 
  -8   2  16     1137.07     1685.58    231.64 o 
  -6   2  16    20224.22    19402.72    674.87 o 
  -4   2  16   131065.09   138353.19   3694.95 o 
  -2   2  16    93728.30    95513.52   3054.70 o 
   0   2  16     7555.77     8080.69    361.27 o 
   2   2  16     1036.61     1045.88    221.67 o 
   4   2  16     1632.88     1431.16    240.01 o 
   6   2  16    33584.97    33408.81   1230.80 o 
   8   2  16    47781.08    47150.32   1652.09 o 
  10   2  16    44963.11    42674.27   1532.14 o 
  12   2  16      945.67     1019.90    252.29 o 
  14   2  16      978.62     1001.16    278.83 o 
  16   2  16       14.25      157.87    214.53 o 
  18   2  16     6721.43     7012.98    551.67 o 
  20   2  16    34793.00    33615.73   1780.85 o 
  22   2  16    12160.53    12290.26   1351.75 o 
  24   2  16     1038.04      870.96    504.60 o 
  26   2  16       51.91     -151.26    428.82 o 
 -29   3  16        2.41       65.44    361.77 o 
 -27   3  16       45.12      612.71    448.79 o 
 -25   3  16      134.97      440.75    395.59 o 
 -23   3  16        1.27      222.65    262.18 o 
 -21   3  16       17.99       94.69    262.20 o 
 -19   3  16      297.30      178.82    244.34 o 
 -17   3  16     3940.99     3659.26    553.68 o 
 -15   3  16     7658.47     7813.77    419.06 o 
 -13   3  16     7081.74     6177.06    359.29 o 
 -11   3  16    12658.33    13007.06    508.39 o 
  -9   3  16    33570.88    31223.87    882.52 o 
  -7   3  16    70510.48    67505.85   1916.70 o 
  -5   3  16    98026.11    96891.82   3753.77 o 
  -3   3  16    54092.97    55247.29   1577.75 o 
  -1   3  16    21689.84    21602.59    702.42 o 
   1   3  16    19960.92    20642.35    966.98 o 
   3   3  16     5807.97     6609.26    372.92 o 
   5   3  16     3261.49     3275.67    293.17 o 
   7   3  16     9730.08    10524.34    497.27 o 
   9   3  16    18372.87    17748.79   1006.35 o 
  11   3  16    12772.56    12090.22    566.02 o 
  13   3  16     7411.78     6812.98    442.15 o 
  15   3  16     8563.22     8666.87    534.74 o 
  17   3  16    11976.28    13511.88    648.88 o 
  19   3  16    10843.54    11005.19    717.70 o 
  21   3  16     9282.97     9602.29    907.92 o 
  23   3  16     3305.37     2680.37    569.07 o 
  25   3  16      589.77      826.52    479.41 o 
 -28   4  16     2118.07     2333.72    395.94 o 
 -26   4  16     1726.78     1700.20    373.12 o 
 -24   4  16       23.28     -271.20    271.20 o 
 -22   4  16     5436.15     4253.04    614.08 o 
 -20   4  16     1030.41     1172.83    569.06 o 
 -18   4  16     2989.44     3360.41    385.54 o 
 -16   4  16    15475.02    16056.80    849.57 o 
 -14   4  16    23804.03    21900.93    839.23 o 
 -12   4  16     5724.04     5681.03    341.37 o 
 -10   4  16    69111.39    67680.63   1714.34 o 
  -8   4  16    35828.07    31899.52    894.58 o 
  -6   4  16    10317.31     9025.28    328.31 o 
  -4   4  16    11524.61    11537.87    420.60 o 
  -2   4  16    22257.45    23244.68    926.76 o 
   0   4  16      187.24      353.48    181.66 o 
   2   4  16     9539.30     8823.39    774.10 o 
   4   4  16       15.50        4.44    169.09 o 
   6   4  16    28789.09    28778.08   1024.49 o 
   8   4  16    30156.36    26636.01    930.14 o 
  10   4  16    34672.59    34085.79   1131.63 o 
  12   4  16      141.73      177.21    198.00 o 
  14   4  16    16043.97    16105.91   1196.14 o 
  16   4  16     5717.97     6144.88    460.76 o 
  18   4  16        2.24      126.73    212.73 o 
  20   4  16     2400.92     1935.67    326.62 o 
  22   4  16     4588.57     4355.58    439.62 o 
  24   4  16       50.20     -145.02    401.43 o 
 -27   5  16      657.10      806.93    336.80 o 
 -25   5  16       51.76      378.98    339.04 o 
 -23   5  16       57.75     -265.53    265.53 o 
 -21   5  16     1388.22     1285.75    340.33 o 
 -19   5  16     1585.99     1914.21    350.85 o 
 -17   5  16    14801.83    14163.47    712.09 o 
 -15   5  16    30445.44    27392.88   1317.49 o 
 -13   5  16    12772.49    11231.95    895.44 o 
 -11   5  16     2085.75     2475.18    492.85 o 
  -9   5  16      936.59      622.39    198.93 o 
  -7   5  16     6079.24     6505.51    291.07 o 
  -5   5  16    14247.21    14868.09    481.06 o 
  -3   5  16    41957.41    40078.56   1025.99 o 
  -1   5  16    38210.82    40004.55   1235.50 o 
   1   5  16    30020.58    29042.12    966.19 o 
   3   5  16    23749.03    24555.60    866.69 o 
   5   5  16    32816.25    32676.12   1441.58 o 
   7   5  16    30353.55    29778.24   1015.01 o 
   9   5  16    29327.90    28405.43    987.55 o 
  11   5  16    12995.30    11761.26    585.10 o 
  13   5  16     3405.19     2296.85    317.60 o 
  15   5  16     2409.12     2695.59    340.68 o 
  17   5  16     2245.52     2168.76    384.07 o 
  19   5  16     3179.41     2942.43    378.15 o 
  21   5  16     3750.24     4009.43    427.57 o 
  23   5  16     4742.53     5070.64    704.95 o 
 -26   6  16     1007.58      672.08    321.24 o 
 -24   6  16      207.07      681.02    331.10 o 
 -22   6  16     4915.61     4590.25    768.28 o 
 -20   6  16     8508.31     9723.56    650.04 o 
 -18   6  16     3699.98     4100.48    421.63 o 
 -16   6  16      457.86      816.45    323.24 o 
 -14   6  16      414.04      249.34    303.57 o 
 -12   6  16    12540.63    11937.60    731.40 o 
 -10   6  16    42197.24    39083.25   2560.06 o 
  -8   6  16    13791.46    14553.97    763.96 o 
  -6   6  16      127.78      246.61    162.42 o 
  -4   6  16     6543.29     6405.48    335.63 o 
  -2   6  16      135.41      198.82    190.88 o 
   0   6  16     4311.77     4585.35    356.13 o 
   2   6  16    39912.96    39656.43   1257.33 o 
   4   6  16    30318.75    29326.43   1001.00 o 
   6   6  16     4225.98     3989.27    355.70 o 
   8   6  16      889.44      820.80    232.24 o 
  10   6  16     1243.41     1629.72    276.67 o 
  12   6  16      255.58      323.95    219.58 o 
  14   6  16     9853.09     9028.04    555.46 o 
  16   6  16     9843.98     9711.37    802.85 o 
  18   6  16      409.81      469.46    259.11 o 
  20   6  16      534.85      826.99    331.56 o 
  22   6  16        6.16      283.68    307.01 o 
 -25   7  16      302.90      630.63    310.70 o 
 -23   7  16       97.05       82.18    367.62 o 
 -21   7  16       62.56     1214.54    392.63 o 
 -19   7  16      172.64      277.99    281.08 o 
 -17   7  16     3516.21     3337.09    473.76 o 
 -15   7  16     7619.63     7941.56    655.18 o 
 -13   7  16     2115.31     1818.09    404.49 o 
 -11   7  16     3057.70     3198.28    454.29 o 
  -9   7  16      114.64      972.68    320.02 o 
  -7   7  16     1097.77     1625.42    511.79 o 
  -5   7  16    13016.49    12139.49    988.84 o 
  -3   7  16    17729.34    15302.92    634.05 o 
  -1   7  16    20605.38    19233.90    743.34 o 
   1   7  16     4795.30     5104.02    459.53 o 
   3   7  16     6344.29     5359.45    404.34 o 
   5   7  16     7883.19     7584.49    475.84 o 
   7   7  16    24472.13    24067.83    899.17 o 
   9   7  16    14551.49    14377.07    658.91 o 
  11   7  16     5735.40     5844.79    461.46 o 
  13   7  16     1066.15     1383.47    317.48 o 
  15   7  16       91.87      305.97    246.62 o 
  17   7  16     1213.76     1735.05    377.58 o 
  19   7  16     3442.63     3804.98    524.97 o 
  21   7  16      817.05      569.20    468.98 o 
 -24   8  16      887.60     1722.92    786.75 o 
 -22   8  16     8347.29     8990.42    797.20 o 
 -20   8  16     9726.41    10049.97    839.76 o 
 -18   8  16     3994.25     4455.55    473.46 o 
 -16   8  16       79.93     -115.28    310.92 o 
 -14   8  16        3.69       32.83    301.63 o 
 -12   8  16     6773.08     6304.20    578.04 o 
 -10   8  16    10719.69     8918.08    648.37 o 
  -8   8  16    14605.54    11839.66   1034.93 o 
  -6   8  16     2109.47     1506.54    327.77 o 
  -4   8  16     1357.79     1263.84    311.58 o 
  -2   8  16     3352.95     2877.25    388.99 o 
   0   8  16    17363.89    16219.86    693.23 o 
   2   8  16    54376.39    54517.95   2044.52 o 
   4   8  16    55515.04    51015.09   1602.69 o 
   6   8  16    43626.08    40309.01   1336.91 o 
   8   8  16     9892.76     9211.04    556.68 o 
  10   8  16     7180.46     7835.60    526.06 o 
  12   8  16    12670.61    12677.09    666.80 o 
  14   8  16    17389.43    16925.55    949.17 o 
  16   8  16    10361.48     9057.18    725.17 o 
  18   8  16     1258.80     1063.18    367.98 o 
  20   8  16      394.50      827.14    448.14 o 
 -21   9  16     2092.88     3351.68    534.42 o 
 -19   9  16     2049.51     3092.65    441.25 o 
 -17   9  16      162.94      153.91    331.24 o 
 -15   9  16      366.49      112.62    311.26 o 
 -13   9  16      538.24     1307.30    367.73 o 
 -11   9  16      679.56     1242.64    364.41 o 
  -9   9  16      735.08     1348.91    495.26 o 
  -7   9  16     2393.52     2477.03    549.39 o 
  -5   9  16     5012.28     5049.46    500.88 o 
  -3   9  16     1760.18     2042.94    383.24 o 
  -1   9  16      126.75       75.53    361.56 o 
   1   9  16     9881.32    10483.50    699.00 o 
   3   9  16    18967.16    18585.34    923.05 o 
   5   9  16    10019.20    10718.91    773.41 o 
   7   9  16     2299.50     2563.38    341.91 o 
   9   9  16      802.06     1314.92    281.74 o 
  11   9  16      379.04      567.06    598.59 o 
  13   9  16      815.55      957.22    423.90 o 
  15   9  16     1083.93     1667.64    509.52 o 
  17   9  16       72.22      249.51    473.11 o 
  19   9  16      628.58     1532.14    506.22 o 
 -20  10  16      374.67      983.56    358.73 o 
 -18  10  16      215.94      633.75    319.74 o 
 -16  10  16       86.48     -311.90    311.90 o 
 -14  10  16       44.57      387.74    481.42 o 
 -12  10  16     5569.63     5536.86    787.62 o 
 -10  10  16    20466.36    19381.93   1285.28 o 
  -8  10  16    24597.89    24571.93   1753.12 o 
  -6  10  16    12840.25    14631.61   1278.23 o 
  -4  10  16     6196.24     6312.37    569.98 o 
  -2  10  16     1086.99     1380.99    349.03 o 
   0  10  16     4001.05     3721.88    572.14 o 
   2  10  16     9621.57     8581.42    656.33 o 
   4  10  16     4168.60     3223.13    435.39 o 
   6  10  16      248.74      316.45    270.46 o 
   8  10  16      206.65      584.34    391.97 o 
  10  10  16      569.63      303.75    396.23 o 
  12  10  16     6992.59     9501.94   1147.80 o 
  14  10  16    10966.58    10371.86   1453.72 o 
  16  10  16     6221.53     5923.15    802.56 o 
 -17  11  16      170.08      317.67    368.49 o 
 -15  11  16      144.43      108.23    482.29 o 
 -13  11  16     2975.91     3027.66    646.03 o 
 -11  11  16     5204.71     6554.78    826.69 o 
  -9  11  16    12170.08    11187.70   1025.02 o 
  -7  11  16     9106.06     9752.33    947.28 o 
  -5  11  16     2674.10     2425.40    553.18 o 
  -3  11  16     1675.65     1357.95    352.23 o 
  -1  11  16     4903.69     4319.38    520.17 o 
   1  11  16     8522.61     8734.45    685.10 o 
   3  11  16     6231.98     5227.49    552.33 o 
   5  11  16     2280.22     1444.03    495.51 o 
   7  11  16      608.49      479.20    394.32 o 
   9  11  16       99.90        8.42    381.80 o 
  11  11  16     1451.21     1398.03    487.56 o 
  13  11  16     3071.00     3355.79    645.82 o 
 -12  12  16        4.36      500.94    452.05 o 
 -10  12  16        6.42      969.37    471.69 o 
  -8  12  16      679.23      436.09    464.51 o 
  -6  12  16      148.54      528.69    495.05 o 
  -4  12  16      843.54      945.59    462.80 o 
  -2  12  16        7.96      -23.94    402.02 o 
   0  12  16     1010.27     1630.27    812.23 o 
   2  12  16     2528.58     2891.10    900.57 o 
   4  12  16     2688.35     3632.49   1317.95 o 
   6  12  16      756.93     1119.39    478.96 o 
   8  12  16      101.42      490.43    662.24 o 
  10  12  16      660.96      650.40    593.46 o 
  -5  13  16      848.22      673.16    736.94 o 
  -3  13  16     1167.58      743.46    675.87 o 
  -1  13  16     2402.54      789.70    720.93 o 
   1  13  16     6272.50     6150.79    768.56 o 
   3  13  16     5112.19     3950.89   1042.27 o 
 -29   1  17      912.42     1181.81    543.98 o 
 -27   1  17     2491.15     2742.68    502.52 o 
 -25   1  17      271.57      345.34    412.02 o 
 -23   1  17     8200.16     7896.13    706.62 o 
 -21   1  17    12674.77    13916.15    912.56 o 
 -19   1  17       11.60      232.29    337.50 o 
 -17   1  17     6428.08     6699.47    672.44 o 
 -15   1  17    20223.80    19341.98    857.57 o 
 -13   1  17     5068.01     5551.37    627.60 o 
 -11   1  17     7203.99     7416.95    429.35 o 
  -9   1  17    13687.17    12872.49    544.05 o 
  -7   1  17      820.58     1183.97    210.72 o 
  -5   1  17    53904.19    52088.80   1506.60 o 
  -3   1  17   132851.56   135004.59   3599.02 o 
  -1   1  17    53535.90    53512.16   1529.49 o 
   1   1  17     7720.06     8351.56    403.05 o 
   3   1  17       32.70      139.73    139.83 o 
   5   1  17    36656.51    37745.43   1118.10 o 
   7   1  17    94906.44    97261.86   3123.22 o 
   9   1  17   113349.09   109370.63   3496.96 o 
  11   1  17    32575.84    32886.29   1243.29 o 
  13   1  17        0.58      144.03    200.64 o 
  15   1  17     4469.73     4324.83    580.86 o 
  17   1  17     3005.14     2939.33    508.40 o 
  19   1  17    23943.37    24830.97   1428.65 o 
  21   1  17    25821.76    27514.29   1564.30 o 
  23   1  17     8870.19     8113.47    895.37 o 
  25   1  17     1168.67     1223.97    507.16 o 
 -28   2  17       86.43      653.31    396.59 o 
 -26   2  17      811.82      741.08    402.06 o 
 -24   2  17      197.64     -308.08    308.08 o 
 -22   2  17       89.82       99.40    321.14 o 
 -20   2  17      235.88      628.78    314.58 o 
 -18   2  17     8235.29     8698.88    649.25 o 
 -16   2  17     7545.94     7609.21    495.22 o 
 -14   2  17     5152.02     5879.85    456.79 o 
 -12   2  17      365.33      699.65    236.03 o 
 -10   2  17     3199.50     3731.47    322.13 o 
  -8   2  17     2425.88     2453.23    259.40 o 
  -6   2  17     4667.68     3929.00    298.68 o 
  -4   2  17    15726.06    16533.54    610.50 o 
  -2   2  17    14984.74    14803.11    855.05 o 
   0   2  17    36499.47    36142.93   1080.65 o 
   2   2  17    22715.86    21215.63    903.64 o 
   4   2  17     8683.82     8162.70    485.92 o 
   6   2  17    16994.71    16497.87    739.60 o 
   8   2  17     7330.61     7920.34    506.06 o 
  10   2  17     5918.55     5967.71    447.38 o 
  12   2  17      575.06      431.01    231.34 o 
  14   2  17      205.38      197.29    211.38 o 
  16   2  17     6200.39     5667.77    487.53 o 
  18   2  17     3714.08     3971.12    610.28 o 
  20   2  17     6051.41     5724.48    719.98 o 
  22   2  17     7071.95     8451.49    881.82 o 
  24   2  17     2063.73     2179.00    567.75 o 
 -27   3  17     6521.40     7295.37    728.99 o 
 -25   3  17     1531.26     1449.83    504.76 o 
 -23   3  17     2555.67     2400.40    396.75 o 
 -21   3  17    10032.04     9693.07    633.42 o 
 -19   3  17     2445.03     3098.21    380.40 o 
 -17   3  17      867.72      689.05    369.64 o 
 -15   3  17     8401.47     8387.89    551.01 o 
 -13   3  17     1428.43     1627.08    235.96 o 
 -11   3  17    21713.88    19733.68    650.74 o 
  -9   3  17     8549.62     7431.98    411.16 o 
  -7   3  17     3151.52     3488.83    514.58 o 
  -5   3  17    13225.34    14058.54    551.41 o 
  -3   3  17    41045.07    40820.04   1220.03 o 
  -1   3  17     4191.34     4929.84    355.64 o 
   1   3  17     8493.38     8768.66    711.80 o 
   3   3  17    13776.94    12417.57    724.29 o 
   5   3  17      911.75      575.72    192.81 o 
   7   3  17    40155.11    38140.89   1207.72 o 
   9   3  17    62366.25    63068.33   1858.61 o 
  11   3  17    31642.15    32352.47   1087.16 o 
  13   3  17     1323.26     2244.47    291.35 o 
  15   3  17      366.78      289.71    252.10 o 
  17   3  17      476.08      890.41    293.39 o 
  19   3  17    10192.00    11539.82    966.30 o 
  21   3  17    11688.19    12431.87   1292.46 o 
  23   3  17      646.11      194.08    415.61 o 
  25   3  17      103.89     -338.59    456.41 o 
 -28   4  17       36.96      776.62    454.40 o 
 -26   4  17      101.36      574.05    305.28 o 
 -24   4  17      222.25      302.29    304.63 o 
 -22   4  17        1.93       98.23    281.61 o 
 -20   4  17      390.95      434.08    271.77 o 
 -18   4  17      197.39      118.32    248.24 o 
 -16   4  17     6635.17     6612.77    493.88 o 
 -14   4  17    16269.10    14263.56    650.63 o 
 -12   4  17     1557.94     1886.57    235.73 o 
 -10   4  17       10.23      126.45    169.00 o 
  -8   4  17      165.37      225.64    154.69 o 
  -6   4  17      344.45      593.77    160.44 o 
  -4   4  17    12669.44    13108.96    981.14 o 
  -2   4  17     9499.71     8900.70    362.10 o 
   0   4  17     9206.78     8197.07    429.27 o 
   2   4  17     8525.21     7270.34    416.02 o 
   4   4  17    18830.04    17289.82    670.10 o 
   6   4  17    24646.15    22598.11    820.59 o 
   8   4  17    34295.39    30749.23   1037.45 o 
  10   4  17    29978.73    27867.00    976.30 o 
  12   4  17    34339.35    34216.85   1153.94 o 
  14   4  17    18224.85    17259.86    780.43 o 
  16   4  17    19726.89    18829.38    793.19 o 
  18   4  17     5998.60     6185.90    487.05 o 
  20   4  17     8454.80     7623.98    550.89 o 
  22   4  17     8299.76     8276.35    877.30 o 
  24   4  17     1163.89     1503.69    511.11 o 
 -27   5  17     1892.11     2192.80    479.21 o 
 -25   5  17        1.93      496.14    299.48 o 
 -23   5  17     4788.29     4728.55    498.89 o 
 -21   5  17     9426.81     8787.95    633.14 o 
 -19   5  17     3784.15     4855.54    566.47 o 
 -17   5  17      387.01      -13.68    238.83 o 
 -15   5  17     9522.31     9165.89    894.41 o 
 -13   5  17     7868.60     8137.79    506.59 o 
 -11   5  17     7599.32     7281.67    475.11 o 
  -9   5  17    19165.09    17938.57    696.76 o 
  -7   5  17     2435.83     2495.56    252.61 o 
  -5   5  17    24897.31    22961.93    662.03 o 
  -3   5  17    27041.45    27258.10    911.93 o 
  -1   5  17     8631.48     7857.14    433.78 o 
   1   5  17    17868.40    16270.95    789.84 o 
   3   5  17    37243.05    35958.95   1319.89 o 
   5   5  17     9406.50     9484.64    531.93 o 
   7   5  17      653.33      744.32    215.69 o 
   9   5  17     1374.72     1252.43    286.67 o 
  11   5  17      587.45      719.57    226.01 o 
  13   5  17     6245.51     7205.71    536.36 o 
  15   5  17    15774.55    14760.42    701.57 o 
  17   5  17     2817.88     2153.49    329.93 o 
  19   5  17     2412.98     3109.88    381.37 o 
  21   5  17     4302.91     5499.57    501.44 o 
  23   5  17      753.04      441.44    417.96 o 
 -26   6  17       47.04      554.43    333.91 o 
 -24   6  17     1350.09     2029.05    398.60 o 
 -22   6  17     3763.69     4349.52    529.36 o 
 -20   6  17     3836.33     4562.02    475.24 o 
 -18   6  17      463.84      555.01    439.51 o 
 -16   6  17     3177.17     2838.45    368.92 o 
 -14   6  17     1589.10     1722.75    366.24 o 
 -12   6  17     3844.21     4101.90    497.10 o 
 -10   6  17    12381.24    12603.20    727.91 o 
  -8   6  17    25099.91    25155.06   1316.53 o 
  -6   6  17    61810.19    57137.04   1670.67 o 
  -4   6  17    59592.01    56159.14   1663.42 o 
  -2   6  17    34355.64    33271.23   1091.09 o 
   0   6  17    13586.13    13327.87    595.88 o 
   2   6  17       22.24       64.39    183.06 o 
   4   6  17      845.48     1067.08    244.71 o 
   6   6  17     2869.68     3027.03    327.67 o 
   8   6  17    17349.80    14629.07    763.48 o 
  10   6  17    12623.58    10848.46    675.69 o 
  12   6  17     3815.84     3534.89    375.77 o 
  14   6  17     2884.11     3169.61    497.56 o 
  16   6  17     2600.23     2046.39    441.05 o 
  18   6  17     9707.46     9553.08    610.87 o 
  20   6  17    10420.73    10515.56    771.73 o 
  22   6  17     8387.35     8054.61    706.02 o 
 -25   7  17      838.52      709.62    382.86 o 
 -23   7  17      355.02      782.01    322.31 o 
 -21   7  17     1423.95     1371.74    350.52 o 
 -19   7  17        0.46       45.16    313.47 o 
 -17   7  17     5299.56     5082.62    638.21 o 
 -15   7  17     7411.64     7203.20    641.39 o 
 -13   7  17     1677.46     1497.23    382.24 o 
 -11   7  17    17152.77    18649.33    976.52 o 
  -9   7  17    50639.55    47224.94   2085.97 o 
  -7   7  17    34373.07    32843.23   3151.11 o 
  -5   7  17    20684.33    19410.62    885.38 o 
  -3   7  17     9293.26     7944.12    751.05 o 
  -1   7  17     4686.53     4211.81    361.19 o 
   1   7  17    16150.39    15586.98    662.80 o 
   3   7  17    20744.50    17216.86    737.51 o 
   5   7  17     7083.09     6270.76    450.62 o 
   7   7  17      104.38      -47.70    203.93 o 
   9   7  17      240.39      485.19    220.25 o 
  11   7  17     9021.02     9322.76    562.77 o 
  13   7  17    16224.83    15105.94   1013.14 o 
  15   7  17    21759.33    20393.87   1313.47 o 
  17   7  17     9391.05     8161.34    687.31 o 
  19   7  17      290.28      303.20    303.86 o 
  21   7  17      406.97      763.75    358.65 o 
 -22   8  17      372.90      258.24    520.45 o 
 -20   8  17       51.41       28.77    346.70 o 
 -18   8  17      978.22     1841.85    431.83 o 
 -16   8  17     3702.69     4469.21    557.77 o 
 -14   8  17      712.67     1321.74    377.76 o 
 -12   8  17      434.59      474.92    317.07 o 
 -10   8  17     4366.88     4585.27    720.79 o 
  -8   8  17     5163.54     5055.39    692.92 o 
  -6   8  17      580.19      853.61    877.45 o 
  -4   8  17      612.98      414.41    426.63 o 
  -2   8  17      355.09      628.49    278.14 o 
   0   8  17      105.27      234.69    259.83 o 
   2   8  17        5.85      -49.42    245.49 o 
   4   8  17      722.39     1234.04    283.86 o 
   6   8  17     6634.07     7299.04    500.71 o 
   8   8  17     6325.45     6949.94    493.48 o 
  10   8  17     4254.81     4304.52    419.63 o 
  12   8  17      653.91      905.88    273.37 o 
  14   8  17       11.00     -257.41    257.41 o 
  16   8  17      291.31      825.89    320.08 o 
  18   8  17     1241.69     1592.41    415.06 o 
  20   8  17      157.04      582.20    425.02 o 
 -21   9  17     1330.18     1942.73    449.96 o 
 -19   9  17     1448.91     1241.74    353.06 o 
 -17   9  17       18.66      192.20    414.73 o 
 -15   9  17      567.81     1111.09    371.15 o 
 -13   9  17      621.04      910.84    493.27 o 
 -11   9  17     4436.12     3262.05    626.83 o 
  -9   9  17     8043.30     7047.67    824.40 o 
  -7   9  17      984.29     1477.64    481.85 o 
  -5   9  17       20.60      -49.25    448.21 o 
  -3   9  17      241.72      105.05    263.52 o 
  -1   9  17      102.35       19.81    326.35 o 
   1   9  17    14626.36    14467.61    822.05 o 
   3   9  17    25312.98    24441.68   1101.17 o 
   5   9  17    12081.25    11291.24    633.59 o 
   7   9  17     3561.45     3592.43    393.06 o 
   9   9  17     1896.52     2313.34    327.96 o 
  11   9  17     5429.93     5557.61   1012.29 o 
  13   9  17    16446.04    16653.84   1290.39 o 
  15   9  17    13281.34    11463.52   1019.62 o 
  17   9  17     5506.49     4177.00    832.98 o 
 -18  10  17      323.14      732.97    309.88 o 
 -16  10  17      486.42      347.20    599.99 o 
 -14  10  17      270.90      430.63    666.39 o 
 -12  10  17      765.85     1673.05    535.94 o 
 -10  10  17     2037.07     1767.22    621.33 o 
  -8  10  17     3664.47     3821.83    648.10 o 
  -6  10  17      110.01      457.62    415.31 o 
  -4  10  17      290.39      813.28    416.24 o 
  -2  10  17      103.50      181.26    292.00 o 
   0  10  17     1061.15     1398.54    364.60 o 
   2  10  17     3501.15     3619.27    471.70 o 
   4  10  17     1635.56     1900.67    360.60 o 
   6  10  17      423.42      431.84    286.25 o 
   8  10  17      430.44       26.15    358.74 o 
  10  10  17      106.92     -234.87    355.91 o 
  12  10  17     2149.21     3101.93    592.36 o 
  14  10  17     4822.76     5493.04    772.59 o 
 -15  11  17      323.98     -461.79    461.79 o 
 -13  11  17      113.50      431.37    439.24 o 
 -11  11  17       39.24       81.05    430.16 o 
  -9  11  17      197.43      715.28    457.66 o 
  -7  11  17      521.33     1320.95    469.09 o 
  -5  11  17        1.99      681.56    437.49 o 
  -3  11  17        7.32     -239.51    365.75 o 
  -1  11  17     2963.68     2752.61    427.38 o 
   1  11  17     7248.77     7679.31    650.01 o 
   3  11  17    10475.26     9581.82    974.31 o 
   5  11  17     4490.26     4438.35    902.94 o 
   7  11  17     1874.14     2653.10    557.97 o 
   9  11  17      597.22      129.86    396.68 o 
  11  11  17      677.80     1062.29    472.86 o 
  13  11  17     2937.49     3062.77    942.66 o 
 -12  12  17       47.57     -345.48    432.62 o 
 -10  12  17      130.88      700.33    478.83 o 
  -8  12  17      967.92      -17.24    981.20 o 
  -6  12  17      118.74      538.05    445.61 o 
  -4  12  17       46.09       16.39    632.00 o 
  -2  12  17      838.63     1229.35    891.09 o 
   0  12  17     5712.84     6575.05    798.67 o 
   2  12  17     8972.11     8322.22    927.12 o 
   4  12  17     8679.87     8839.90    926.25 o 
   6  12  17     8006.11     8489.52   1381.98 o 
   8  12  17     1389.95      854.17    494.14 o 
 -28   0  18       13.92      841.88    738.72 o 
 -26   0  18       56.76     1170.33    738.72 o 
 -24   0  18     5288.16     5478.00    753.05 o 
 -22   0  18    17578.21    18822.95   1203.98 o 
 -20   0  18     8737.64     9689.87   2754.48 o 
 -18   0  18      549.64      655.96    420.94 o 
 -16   0  18     1900.77     1571.37    401.49 o 
 -14   0  18     1164.18     1818.39    457.70 o 
 -12   0  18     7872.06     7050.85    627.22 o 
 -10   0  18    45642.70    41930.22   1834.37 o 
  -8   0  18     8033.61     6883.98    555.63 o 
  -6   0  18     4163.74     5145.73    477.63 o 
  -4   0  18    50204.32    52309.95   2146.78 o 
  -2   0  18     3643.59     4352.30    500.38 o 
   0   0  18    18653.99    17890.39    884.30 o 
   2   0  18    73176.07    74189.05   2908.68 o 
   4   0  18    18158.79    18228.82    893.04 o 
   6   0  18    23788.14    22116.75   1038.60 o 
   8   0  18    89404.59    83914.76   3280.95 o 
  10   0  18    71646.44    61413.14   3786.07 o 
  12   0  18    28389.22    26119.53   1962.40 o 
  14   0  18      449.77       50.99    403.15 o 
  16   0  18     2403.69     3131.55    736.35 o 
  18   0  18    24144.44    25017.97   2032.36 o 
  20   0  18    26085.23    27755.85   2249.35 o 
  22   0  18    12977.52    12574.80   1515.38 o 
  24   0  18     3094.11     1957.66    811.05 o 
 -29   1  18        2.31      287.87    626.66 o 
 -27   1  18      202.36      530.10    459.47 o 
 -25   1  18      232.68     -198.03    603.12 o 
 -23   1  18      381.21      577.71    388.29 o 
 -21   1  18     2071.97     2623.91    383.11 o 
 -19   1  18      277.19      474.72    244.60 o 
 -17   1  18      112.62     -150.55    198.78 o 
 -15   1  18      730.27      734.11    247.04 o 
 -13   1  18       51.34     -189.10    200.40 o 
 -11   1  18       13.34       22.91    196.48 o 
  -9   1  18      177.26      250.20    253.64 o 
  -7   1  18     2145.88     1612.73    248.51 o 
  -5   1  18    13486.54    12522.68    513.63 o 
  -3   1  18     8783.77     9847.10    588.06 o 
  -1   1  18     8424.01     9437.83    420.31 o 
   1   1  18     9703.59    10135.52    762.46 o 
   3   1  18     6686.05     7233.11    344.93 o 
   5   1  18      224.02      548.47    211.81 o 
   7   1  18     6158.91     5961.94    425.23 o 
   9   1  18     2596.96     2857.79    332.07 o 
  11   1  18     9006.83     8366.39    587.98 o 
  13   1  18      989.89      823.47    348.53 o 
  15   1  18     6184.25     6936.83   1367.16 o 
  17   1  18     7140.21     6433.42    727.22 o 
  19   1  18     1542.73      865.10   1025.67 o 
  21   1  18      562.10      600.37    429.65 o 
  23   1  18        1.24      608.16    408.60 o 
  25   1  18       90.27      -43.54   1045.82 o 
 -28   2  18     2742.59     3480.30    564.52 o 
 -26   2  18      739.60      940.14    420.30 o 
 -24   2  18     3724.68     3329.02    536.04 o 
 -22   2  18    22692.66    20813.68   1089.37 o 
 -20   2  18    17751.67    18197.62    974.26 o 
 -18   2  18      692.26      513.70    241.00 o 
 -16   2  18     7108.16     7909.73    500.31 o 
 -14   2  18     6982.27     6855.29    453.70 o 
 -12   2  18     4773.55     4119.34    358.38 o 
 -10   2  18    18471.09    17720.44    685.69 o 
  -8   2  18      596.15      423.29    188.57 o 
  -6   2  18    13189.27    12673.46    572.04 o 
  -4   2  18    95531.93    88853.94   3456.05 o 
  -2   2  18   108387.41   107658.74   3129.90 o 
   0   2  18    18729.83    18342.78   1153.70 o 
   2   2  18     1067.54     1672.45    267.67 o 
   4   2  18     4006.97     3835.91    354.59 o 
   6   2  18    10371.83     9570.37    684.51 o 
   8   2  18    56171.23    54545.04   1895.65 o 
  10   2  18    27315.84    25766.72   1047.49 o 
  12   2  18      489.98      221.14    298.91 o 
  14   2  18     5608.21     6528.14    792.20 o 
  16   2  18      566.86      367.85    330.63 o 
  18   2  18    11108.08    10811.95    921.26 o 
  20   2  18    25232.02    24351.90   1444.21 o 
  22   2  18    11291.50    10540.06   1003.02 o 
  24   2  18     1743.29     1940.40    587.56 o 
 -27   3  18      305.74      394.46    743.33 o 
 -25   3  18     1255.85      957.47    413.16 o 
 -23   3  18     2968.01     3015.86    528.53 o 
 -21   3  18     7422.15     7417.23    847.13 o 
 -19   3  18     2502.03     1895.18    523.04 o 
 -17   3  18     1422.60     1648.81    473.79 o 
 -15   3  18      580.00     1204.26    308.72 o 
 -13   3  18     3225.17     3048.64    325.50 o 
 -11   3  18     1398.49     2259.62    285.08 o 
  -9   3  18     2238.04     2604.87    287.42 o 
  -7   3  18     3486.83     3241.78    289.95 o 
  -5   3  18    23715.30    21311.62    749.77 o 
  -3   3  18    47402.66    44490.31   1500.25 o 
  -1   3  18    19236.20    18525.87    790.87 o 
   1   3  18     6596.03     6827.33    466.77 o 
   3   3  18     1665.07     1872.88    245.39 o 
   5   3  18    16657.06    16727.99    659.32 o 
   7   3  18     9736.33     9066.60    483.91 o 
   9   3  18     8757.64     7831.61    461.18 o 
  11   3  18    14029.13    13075.52    590.23 o 
  13   3  18     3206.24     3294.09    339.68 o 
  15   3  18    13914.21    14464.76    766.74 o 
  17   3  18     4054.39     3758.20    441.14 o 
  19   3  18     7938.57     7295.40    811.29 o 
  21   3  18     9564.43    10453.92    977.92 o 
  23   3  18     7379.74     6306.08    823.75 o 
 -26   4  18      857.30     1014.18    343.93 o 
 -24   4  18      678.05      327.33    308.18 o 
 -22   4  18     5103.55     5091.45    509.26 o 
 -20   4  18     2137.23     2044.54    389.62 o 
 -18   4  18     4139.64     5076.63    528.88 o 
 -16   4  18    11602.01    10316.00    596.36 o 
 -14   4  18     9163.31     9202.60    538.30 o 
 -12   4  18      307.60       64.67    203.34 o 
 -10   4  18    46543.98    41342.02   1602.18 o 
  -8   4  18    25176.97    23325.41    974.19 o 
  -6   4  18      374.38      447.58    194.74 o 
  -4   4  18     8105.06     8064.67    425.52 o 
  -2   4  18     3567.23     3360.51    299.43 o 
   0   4  18     3830.25     3615.93    310.02 o 
   2   4  18     5992.56     4598.99    618.35 o 
   4   4  18    10022.00     9143.21    654.82 o 
   6   4  18    11729.78    10809.80    616.48 o 
   8   4  18    16511.78    14871.97    946.27 o 
  10   4  18     3163.37     2414.37    307.52 o 
  12   4  18     1057.06     1631.74    271.64 o 
  14   4  18    12100.79    12348.81   1057.00 o 
  16   4  18    11268.33    11495.04    625.48 o 
  18   4  18     1533.58     1181.36    292.58 o 
  20   4  18     9216.09    10141.62    945.46 o 
  22   4  18     4603.37     5172.61    733.22 o 
  24   4  18      232.37      -36.27    450.58 o 
 -27   5  18     2230.08     2219.52    847.81 o 
 -25   5  18     1514.66     1558.15    366.46 o 
 -23   5  18      825.33      778.29    330.47 o 
 -21   5  18     1304.51      627.94    462.10 o 
 -19   5  18      161.68      -86.27    261.87 o 
 -17   5  18     1394.17     1701.53    325.80 o 
 -15   5  18     5554.38     5902.57    466.92 o 
 -13   5  18      274.54      654.46    275.72 o 
 -11   5  18      500.08      888.26    248.88 o 
  -9   5  18     3364.67     2889.61    313.48 o 
  -7   5  18      452.74      514.79    157.45 o 
  -5   5  18      688.83     1254.65    168.12 o 
  -3   5  18     3186.39     3630.13    312.03 o 
  -1   5  18     5587.77     5556.15    378.33 o 
   1   5  18     5618.62     6447.38    468.60 o 
   3   5  18     9026.30     8525.48    481.64 o 
   5   5  18    29248.31    28382.46   1002.24 o 
   7   5  18    23655.23    23097.24   1281.89 o 
   9   5  18    22603.73    18200.29    742.72 o 
  11   5  18     9164.78     8605.84    518.68 o 
  13   5  18     3897.61     3666.28    377.08 o 
  15   5  18     4948.42     3668.35    391.07 o 
  17   5  18     2724.02     1964.29    323.46 o 
  19   5  18    12559.27    11767.68    863.61 o 
  21   5  18    12399.82    11932.94    887.27 o 
  23   5  18     3629.86     4447.72   1086.14 o 
 -26   6  18     3513.44     3476.04    641.19 o 
 -24   6  18      214.41      489.97    304.56 o 
 -22   6  18     2418.61     2789.19    410.66 o 
 -20   6  18     2948.35     4295.42    484.26 o 
 -18   6  18       77.28      646.38    286.94 o 
 -16   6  18     4595.08     4260.03    428.12 o 
 -14   6  18     4592.75     4396.46    442.59 o 
 -12   6  18       11.20      112.44    322.73 o 
 -10   6  18    15594.92    13994.73   1133.34 o 
  -8   6  18    10622.97    10047.72    511.53 o 
  -6   6  18       81.57     -138.09    233.12 o 
  -4   6  18     1645.68     1912.98    349.59 o 
  -2   6  18     2805.02     2454.50    301.03 o 
   0   6  18    10847.95    10681.54    533.62 o 
   2   6  18    44244.57    42086.74   1371.41 o 
   4   6  18    23816.41    23039.47    856.00 o 
   6   6  18     1438.45     1409.84    259.78 o 
   8   6  18      506.05      747.32    232.95 o 
  10   6  18     1649.30     1277.87    269.76 o 
  12   6  18     2829.41     2969.83    351.60 o 
  14   6  18    12011.94    10017.94    601.74 o 
  16   6  18     9287.61     9110.69    620.41 o 
  18   6  18      439.69      800.92    275.14 o 
  20   6  18      578.99      449.14    316.87 o 
  22   6  18       57.04      362.36    319.42 o 
 -23   7  18     2021.05     2369.39    403.13 o 
 -21   7  18     1596.69     1587.05    375.52 o 
 -19   7  18      293.51      -29.06    449.26 o 
 -17   7  18      721.99     1353.65    395.53 o 
 -15   7  18       37.16       -1.39    291.23 o 
 -13   7  18      876.71      592.61    340.57 o 
 -11   7  18     3840.07     5325.72    541.80 o 
  -9   7  18     6108.59     7874.02   1362.42 o 
  -7   7  18     2331.26     2502.56    624.89 o 
  -5   7  18       39.09      137.78    244.07 o 
  -3   7  18      433.38      351.38    252.76 o 
  -1   7  18      881.01      604.82    235.33 o 
   1   7  18       44.64       58.66    222.66 o 
   3   7  18       50.94       32.62    199.83 o 
   5   7  18     1709.57     1696.99    282.96 o 
   7   7  18     8275.94     8213.39    519.45 o 
   9   7  18    19533.74    18326.98   1115.58 o 
  11   7  18     6957.52     7023.76    506.55 o 
  13   7  18      616.05      445.51    249.63 o 
  15   7  18      632.24      668.55    267.48 o 
  17   7  18     1175.34     1458.70    428.95 o 
  19   7  18     4856.26     4325.95    544.84 o 
  21   7  18     2470.52     2105.88    757.69 o 
 -22   8  18      805.28      878.33    422.73 o 
 -20   8  18      539.66      496.01    351.10 o 
 -18   8  18      739.59     1079.31    409.79 o 
 -16   8  18     3931.61     3204.12    516.98 o 
 -14   8  18     1872.19     2156.88    444.41 o 
 -12   8  18      848.72      487.87    470.15 o 
 -10   8  18        2.37     -516.39    516.39 o 
  -8   8  18       11.62     -156.25    331.66 o 
  -6   8  18     2748.05     3391.07    593.22 o 
  -4   8  18     5559.97     6235.46    524.85 o 
  -2   8  18     2576.45     2342.71    391.02 o 
   0   8  18     1549.68     1431.31    344.38 o 
   2   8  18    24562.39    21816.60    850.38 o 
   4   8  18    15989.27    13493.82   1047.96 o 
   6   8  18     5154.71     5023.35    429.18 o 
   8   8  18      162.77      256.28    222.60 o 
  10   8  18     1756.24     1597.33    302.58 o 
  12   8  18    11020.59    10480.75    631.06 o 
  14   8  18    13068.80    12629.28    837.19 o 
  16   8  18     8749.26     7728.09    795.55 o 
  18   8  18      847.66     1198.95    372.82 o 
 -21   9  18      853.51     1920.23    494.28 o 
 -19   9  18      636.75      631.44    380.14 o 
 -17   9  18       23.68      163.55    357.76 o 
 -15   9  18      147.93      741.57    454.61 o 
 -13   9  18      554.81      337.11    427.97 o 
 -11   9  18       74.81      508.22    435.38 o 
  -9   9  18        7.02       62.66    408.21 o 
  -7   9  18     5192.26     6026.61    777.15 o 
  -5   9  18    12851.04    14420.65   1107.26 o 
  -3   9  18     9979.09    10829.04    709.86 o 
  -1   9  18     4366.73     4981.41    534.34 o 
   1   9  18     1922.80     2352.66    585.27 o 
   3   9  18     2992.76     2558.96    404.70 o 
   5   9  18      295.19      348.65    233.01 o 
   7   9  18      311.71      235.43    235.85 o 
   9   9  18     2269.13     2298.30    337.41 o 
  11   9  18     1206.43      512.06    322.09 o 
  13   9  18      206.40      739.21    348.74 o 
  15   9  18      553.15      760.20    357.25 o 
  17   9  18       80.36      452.88    689.51 o 
 -18  10  18     1507.28     1492.09    432.95 o 
 -16  10  18     3026.18     3719.20   1672.49 o 
 -14  10  18     1414.81     1458.16   1370.13 o 
 -12  10  18      827.17      914.03    485.22 o 
 -10  10  18     6225.02     6348.73   1204.12 o 
  -8  10  18     9399.62     9779.67    977.93 o 
  -6  10  18     5899.29     7304.95    855.55 o 
  -4  10  18     3074.20     4128.72    662.90 o 
  -2  10  18     3380.74     3694.34    458.91 o 
   0  10  18     5699.71     6319.85    586.64 o 
   2  10  18    11049.22     9721.54    770.17 o 
   4  10  18     4939.36     5196.45    591.79 o 
   6  10  18      700.34     1097.53    330.69 o 
   8  10  18      665.60      716.40    303.69 o 
  10  10  18     1188.78      825.45    454.83 o 
  12  10  18     2420.59     2996.98    582.14 o 
  14  10  18     6602.76     6558.76   1013.81 o 
 -15  11  18     1456.53     2355.06    594.10 o 
 -13  11  18       78.48      171.94    446.65 o 
 -11  11  18      185.05      552.23    462.71 o 
  -9  11  18     3556.86     3696.34    661.78 o 
  -7  11  18     3859.76     5130.96    728.51 o 
  -5  11  18     1332.19     1253.77    493.43 o 
  -3  11  18      882.93      952.14    449.81 o 
  -1  11  18     3553.77     4706.50    535.55 o 
   1  11  18     3578.75     3977.29    516.35 o 
   3  11  18     4694.20     5209.61    830.75 o 
   5  11  18     3492.72     3695.06    634.89 o 
   7  11  18      762.83      661.38    411.91 o 
   9  11  18      260.82     -343.12    373.94 o 
  11  11  18      763.60      901.11    489.71 o 
 -10  12  18      612.15      596.11    485.41 o 
  -8  12  18        3.22      120.56    423.87 o 
  -6  12  18      649.43     1282.70    486.20 o 
  -4  12  18     2169.21     2102.99   1352.93 o 
  -2  12  18     1617.63     2240.44    882.79 o 
   0  12  18      882.22     1601.92    415.43 o 
   2  12  18       18.47      242.81    404.41 o 
   4  12  18      306.68     1460.43    490.30 o 
   6  12  18      177.76      593.75    449.05 o 
 -27   1  19        5.78      353.69    454.21 o 
 -25   1  19     2102.38     2084.86    490.01 o 
 -23   1  19    15725.07    14998.08    937.55 o 
 -21   1  19    23552.24    20763.43    887.68 o 
 -19   1  19     3530.01     3338.55    445.15 o 
 -17   1  19      288.94      674.42    252.99 o 
 -15   1  19    12284.50    11994.52    600.58 o 
 -13   1  19      257.11      149.18    203.88 o 
 -11   1  19    40716.30    38099.54   1219.91 o 
  -9   1  19    58246.47    53420.83   1587.70 o 
  -7   1  19     5781.10     5845.84    393.81 o 
  -5   1  19    19240.32    20169.72    716.42 o 
  -3   1  19    42492.05    38806.41   1209.33 o 
  -1   1  19    10700.97    11129.03    727.20 o 
   1   1  19     2291.56     2294.61    221.05 o 
   3   1  19    13626.92    12934.04    627.15 o 
   5   1  19      117.32     -179.22    197.35 o 
   7   1  19    29265.54    28945.65   1114.74 o 
   9   1  19    32010.52    30885.39   1182.45 o 
  11   1  19     3642.81     3458.44    515.04 o 
  13   1  19     1705.94     1911.59    430.61 o 
  15   1  19     4847.87     4609.16    607.98 o 
  17   1  19     5050.77     5470.01    694.96 o 
  19   1  19    23831.62    23990.95   1442.89 o 
  21   1  19    19572.04    20671.79   1390.28 o 
  23   1  19     6109.00     6530.80    842.02 o 
 -28   2  19      651.92      359.63    419.78 o 
 -26   2  19      520.36      885.37    433.35 o 
 -24   2  19     1438.08      800.82    425.78 o 
 -22   2  19     1078.71     1271.55    419.85 o 
 -20   2  19      745.49     1168.28    388.14 o 
 -18   2  19     1911.13     1865.80    361.47 o 
 -16   2  19     1943.69     2021.89    309.29 o 
 -14   2  19     2419.95     2483.77    320.81 o 
 -12   2  19     2050.02     2204.64    300.46 o 
 -10   2  19     4235.73     4959.81    377.51 o 
  -8   2  19      632.82      544.09    212.95 o 
  -6   2  19     1435.59     2294.26    259.87 o 
  -4   2  19     5353.56     5632.42    348.70 o 
  -2   2  19    18669.05    18463.66    661.21 o 
   0   2  19    11627.93    10194.59    432.71 o 
   2   2  19    10655.27    10957.74    579.78 o 
   4   2  19    32615.89    31701.91   1200.18 o 
   6   2  19    21765.04    21964.11    921.82 o 
   8   2  19     9506.95     9557.60    573.00 o 
  10   2  19     3960.82     4104.02    393.58 o 
  12   2  19       88.44      -53.84    237.95 o 
  14   2  19      261.05      520.13    493.86 o 
  16   2  19      241.78      227.10    324.80 o 
  18   2  19     2228.62     1563.06    878.63 o 
  20   2  19     2071.70     2929.28    583.55 o 
  22   2  19     4155.18     5575.30    759.63 o 
  24   2  19     1690.08     1818.83    552.01 o 
 -27   3  19      652.13     1181.15    457.90 o 
 -25   3  19      550.73     1195.05    431.26 o 
 -23   3  19    11839.87    13075.08   1914.97 o 
 -21   3  19    20438.87    19861.13   1063.01 o 
 -19   3  19     4480.50     6485.74    616.59 o 
 -17   3  19     3028.91     2834.98    436.87 o 
 -15   3  19     2209.51     2062.60    405.39 o 
 -13   3  19      144.92      -64.87    212.93 o 
 -11   3  19    23694.65    23529.31   1720.37 o 
  -9   3  19    19830.12    18192.51    699.82 o 
  -7   3  19     2245.87     2512.61    269.82 o 
  -5   3  19     8805.65     9232.62    453.38 o 
  -3   3  19     3320.04     3689.47    287.46 o 
  -1   3  19    18639.10    19083.72    840.40 o 
   1   3  19    56775.63    55473.52   2817.52 o 
   3   3  19    89084.37    79565.07   4014.34 o 
   5   3  19    23279.51    22773.86    956.48 o 
   7   3  19    19708.42    17773.44    818.34 o 
   9   3  19    19842.64    18718.44    853.57 o 
  11   3  19     4189.10     5101.44    454.04 o 
  13   3  19     2712.29     2128.50    344.26 o 
  15   3  19     4141.82     4157.64    445.93 o 
  17   3  19     3642.28     3703.25    589.43 o 
  19   3  19    11582.18    10810.33   1617.35 o 
  21   3  19    10872.97    10704.41   1007.91 o 
  23   3  19       35.63      507.94    442.22 o 
 -26   4  19     2942.84     3094.09    542.01 o 
 -24   4  19     4163.94     3060.77    680.21 o 
 -22   4  19    10144.67     9291.85    913.41 o 
 -20   4  19     7936.51     7824.40    578.36 o 
 -18   4  19     5051.42     5455.15    476.39 o 
 -16   4  19     3218.73     3118.96    375.40 o 
 -14   4  19     2448.74     2045.18    312.01 o 
 -12   4  19     4874.52     4081.24    361.72 o 
 -10   4  19    13145.07    12814.45    890.82 o 
  -8   4  19    17366.22    17997.45    704.28 o 
  -6   4  19     7482.76     7533.33    420.25 o 
  -4   4  19     6246.18     6257.44    476.47 o 
  -2   4  19     9731.13     8826.66    458.13 o 
   0   4  19    15639.74    13457.26    768.54 o 
   2   4  19    29620.70    25695.63    897.68 o 
   4   4  19      334.96      185.51    245.44 o 
   6   4  19     4443.98     4201.89    361.06 o 
   8   4  19    10106.54     8907.01    501.21 o 
  10   4  19     8171.66     7179.12    467.35 o 
  12   4  19     5816.10     6632.97    464.00 o 
  14   4  19     4815.57     5236.06    431.75 o 
  16   4  19     1590.16     2084.98    329.93 o 
  18   4  19     6120.15     6292.87    759.18 o 
  20   4  19     7916.88     7953.04    926.06 o 
  22   4  19     3811.88     4243.50    688.32 o 
 -25   5  19     2195.31     2674.63    441.65 o 
 -23   5  19      931.62     1157.15    342.35 o 
 -21   5  19     5861.64     6040.27    748.63 o 
 -19   5  19     1513.84     1987.82    519.09 o 
 -17   5  19     2070.40     1706.33    327.52 o 
 -15   5  19     4511.68     4397.17    417.50 o 
 -13   5  19     6071.69     6041.44    446.55 o 
 -11   5  19       19.61      163.62    200.21 o 
  -9   5  19     1731.26     2295.33    293.73 o 
  -7   5  19     3616.36     3739.05    278.38 o 
  -5   5  19    40115.39    41421.50   1591.49 o 
  -3   5  19    45514.28    42412.45   1320.90 o 
  -1   5  19     8152.44     8969.76    488.97 o 
   1   5  19       10.46      191.08    190.09 o 
   3   5  19     4422.16     4717.43    383.37 o 
   5   5  19     1865.12     1850.85    279.32 o 
   7   5  19    19683.43    18140.54    737.52 o 
   9   5  19     3404.09     4010.51    370.93 o 
  11   5  19      955.74      844.90    256.03 o 
  13   5  19     6079.40     6235.58    495.30 o 
  15   5  19    12381.31    12348.24    661.85 o 
  17   5  19      346.34      190.65    227.25 o 
  19   5  19     1999.31     1968.64    408.95 o 
  21   5  19     3869.77     4621.58    557.82 o 
 -24   6  19     1845.73     2242.90    510.53 o 
 -22   6  19     7235.10     6500.78    592.50 o 
 -20   6  19     8758.64     8594.95    628.45 o 
 -18   6  19     4151.29     3980.75    454.41 o 
 -16   6  19     1084.42     1234.80    312.36 o 
 -14   6  19     3440.19     3549.75    388.04 o 
 -12   6  19     3907.66     4147.59    436.25 o 
 -10   6  19      296.76      128.74    218.13 o 
  -8   6  19      334.81       16.19    328.19 o 
  -6   6  19     7572.60     7505.18    745.37 o 
  -4   6  19    12222.36    11539.85    555.43 o 
  -2   6  19    11759.06    10577.32    821.34 o 
   0   6  19     7081.30     6514.34    520.80 o 
   2   6  19      132.92      369.22    208.13 o 
   4   6  19     2084.33     2589.81    314.95 o 
   6   6  19     2518.26     2868.83    332.62 o 
   8   6  19    16782.34    15103.74    674.42 o 
  10   6  19    13385.05    12661.38    645.92 o 
  12   6  19      935.30      576.00    246.81 o 
  14   6  19     2000.12     2042.67    327.59 o 
  16   6  19      682.95      341.44    247.50 o 
  18   6  19     4177.89     3641.47    423.29 o 
  20   6  19     7447.15     7443.00    675.15 o 
 -23   7  19        6.57      339.82    295.64 o 
 -21   7  19      153.54      926.73    340.61 o 
 -19   7  19     4752.19     5368.23    524.59 o 
 -17   7  19    12405.99    12263.21    714.96 o 
 -15   7  19    14398.80    13509.57    890.82 o 
 -13   7  19     4130.53     2904.60    357.18 o 
 -11   7  19     1558.72     2286.17    554.93 o 
  -9   7  19    11351.09    11160.57    955.45 o 
  -7   7  19     6868.54     7584.43    786.18 o 
  -5   7  19       67.12     -112.22    242.32 o 
  -3   7  19     3518.92     3109.40    393.22 o 
  -1   7  19     3144.30     3269.58    358.87 o 
   1   7  19    19164.71    19214.69    765.33 o 
   3   7  19    20549.73    17441.17    733.19 o 
   5   7  19     1890.98     1636.92    285.98 o 
   7   7  19     1284.31     1385.65    284.65 o 
   9   7  19     1582.55     1812.79    298.92 o 
  11   7  19     1831.93     2292.78    414.00 o 
  13   7  19    13779.58    15016.19    744.13 o 
  15   7  19     9952.41     8647.38    683.73 o 
  17   7  19     4368.19     3696.30    484.25 o 
  19   7  19      161.52      271.99    312.79 o 
 -22   8  19     1523.11     1369.64    357.15 o 
 -20   8  19      174.64      115.53    356.82 o 
 -18   8  19      802.52     1148.06    426.94 o 
 -16   8  19     2338.09     2633.88    485.18 o 
 -14   8  19      816.47      525.75    670.54 o 
 -12   8  19     1998.65      706.49    540.70 o 
 -10   8  19     8848.88     8624.35    891.34 o 
  -8   8  19     6879.72     5794.17    765.23 o 
  -6   8  19      527.16      189.29    615.99 o 
  -4   8  19      448.18      429.12    422.61 o 
  -2   8  19       95.26      438.61    282.63 o 
   0   8  19     1273.53     1882.69    362.88 o 
   2   8  19     4464.62     4295.32    401.06 o 
   4   8  19      740.00      618.60    292.83 o 
   6   8  19       65.66      471.64    238.65 o 
   8   8  19     2772.59     2945.26    358.22 o 
  10   8  19     4367.44     4094.54    429.85 o 
  12   8  19       44.64      117.60    250.14 o 
  14   8  19      147.72      441.06    322.25 o 
  16   8  19       10.92      345.11    488.27 o 
  18   8  19      806.10     1400.37    400.32 o 
 -19   9  19     1014.07      678.71    460.76 o 
 -17   9  19     3246.86     1345.33    574.28 o 
 -15   9  19     3472.35     3750.90   1267.56 o 
 -13   9  19      837.25      413.44    472.71 o 
 -11   9  19       74.93      130.82    398.55 o 
  -9   9  19     1040.41     1257.51    500.67 o 
  -7   9  19       16.32     -161.78    371.58 o 
  -5   9  19     3899.20     3919.26    661.10 o 
  -3   9  19     2725.73     3317.10    445.39 o 
  -1   9  19     1056.15     1072.20    486.93 o 
   1   9  19     1436.56     2374.07    398.62 o 
   3   9  19     4071.38     3719.68    617.10 o 
   5   9  19      758.40      928.96    263.57 o 
   7   9  19      736.90     1144.53    409.73 o 
   9   9  19      542.50      814.99    323.47 o 
  11   9  19     1657.14     1478.38    388.11 o 
  13   9  19     6587.03     6333.53    645.54 o 
  15   9  19     8597.09     9251.27    772.28 o 
 -18  10  19      207.82      375.88    652.16 o 
 -16  10  19      709.00      468.04    921.91 o 
 -14  10  19       58.25      238.23    428.11 o 
 -12  10  19      429.83      996.12    486.16 o 
 -10  10  19     4304.84     5096.97    757.32 o 
  -8  10  19     2360.19     2591.21    603.75 o 
  -6  10  19        7.48      249.08    436.95 o 
  -4  10  19     1282.28     1788.69    524.03 o 
  -2  10  19      521.64      364.82    288.87 o 
   0  10  19       49.78      625.38    304.36 o 
   2  10  19       37.73      503.09    302.77 o 
   4  10  19       12.92     -158.48    426.11 o 
   6  10  19      217.00      665.55    327.14 o 
   8  10  19      220.09      357.54    961.64 o 
  10  10  19       43.80      495.65    316.08 o 
  12  10  19     2214.23     3037.75    633.19 o 
  14  10  19     3607.64     5115.29   1113.41 o 
 -13  11  19     3169.05     4547.87    795.63 o 
 -11  11  19      303.96      807.79    480.07 o 
  -9  11  19      262.17      119.14    465.02 o 
  -7  11  19     3204.49     4473.47    729.41 o 
  -5  11  19     4872.96     6293.34   1051.16 o 
  -3  11  19     3227.18     3376.71    959.86 o 
  -1  11  19       10.72      366.16    558.48 o 
   1  11  19     2064.33     2444.82    417.38 o 
   3  11  19     3303.86     2896.20    453.92 o 
   5  11  19     1161.60     1272.96    604.73 o 
   7  11  19       40.04      566.08    411.21 o 
   9  11  19      490.63      -14.72    416.55 o 
  -8  12  19     1800.05     2822.00    672.20 o 
  -6  12  19     3004.09     4110.92    734.19 o 
  -4  12  19     3124.44     3004.93    660.17 o 
  -2  12  19     2093.63     2797.72    610.19 o 
   0  12  19      184.39      285.53    423.02 o 
   2  12  19     1015.35     1188.32    590.50 o 
   4  12  19      530.05     1082.44    464.48 o 
 -28   0  20      657.31     -203.95    634.37 o 
 -26   0  20     1750.58     -203.95    705.52 o 
 -24   0  20    20610.30    23228.69   2037.11 o 
 -22   0  20    42617.06    44314.34   2152.67 o 
 -20   0  20    26049.08    28117.70   1517.82 o 
 -18   0  20     6997.83     7659.02    727.53 o 
 -16   0  20    12629.24    13347.69    901.44 o 
 -14   0  20     1066.34      995.11    359.66 o 
 -12   0  20    14592.38    12214.85    821.70 o 
 -10   0  20    77089.15    63008.79   3359.21 o 
  -8   0  20    45929.58    44424.52   1923.61 o 
  -6   0  20      746.32     1176.70    296.32 o 
  -4   0  20        3.50       27.07    214.12 o 
  -2   0  20    22663.96    20655.09   1719.92 o 
   0   0  20    92746.42    87288.80   3420.18 o 
   2   0  20   162133.41   159068.14   5999.51 o 
   4   0  20    99120.04   107341.44   4135.69 o 
   6   0  20     4438.78     5712.91    834.76 o 
   8   0  20     6443.57     4456.02    774.29 o 
  10   0  20     2331.19     3655.64    728.05 o 
  12   0  20      161.12      684.17    457.70 o 
  14   0  20      587.24     1210.64    563.23 o 
  16   0  20      262.93      233.59    496.83 o 
  18   0  20    10906.98    10544.80   1355.30 o 
  20   0  20    20162.67    16238.74   1727.63 o 
  22   0  20     2459.78     2569.50    819.35 o 
  24   0  20      476.95     1835.53    792.08 o 
 -27   1  20       61.07      255.88    478.09 o 
 -25   1  20     1640.39     2246.57    620.63 o 
 -23   1  20     3097.05     4198.69    565.38 o 
 -21   1  20     5471.30     6964.86    653.77 o 
 -19   1  20     7543.90     8933.51    584.51 o 
 -17   1  20     3159.18     3384.32    378.90 o 
 -15   1  20     1082.10     1033.19    264.83 o 
 -13   1  20      412.82      570.44    248.99 o 
 -11   1  20      198.57      107.46    297.62 o 
  -9   1  20       15.44       -6.94    193.24 o 
  -7   1  20     9928.60     8657.02    449.31 o 
  -5   1  20     9670.39     9089.46   1076.69 o 
  -3   1  20    11517.67    10359.19    506.75 o 
  -1   1  20    27190.13    25903.67    903.49 o 
   1   1  20    48065.22    48528.82   1421.83 o 
   3   1  20    15923.14    14305.16    800.91 o 
   5   1  20    15518.72    15945.68    728.27 o 
   7   1  20     2265.45     3015.03    330.38 o 
   9   1  20      374.98      365.22    368.77 o 
  11   1  20      483.08      409.19    422.12 o 
  13   1  20     1027.96      248.76    278.56 o 
  15   1  20     1043.05      740.55    506.31 o 
  17   1  20      505.17      405.40    660.46 o 
  19   1  20      473.80      736.08    420.66 o 
  21   1  20      238.39      404.29    390.49 o 
  23   1  20       31.17       81.25    412.23 o 
 -26   2  20      152.26      934.30    435.44 o 
 -24   2  20     4701.29     2841.54    537.51 o 
 -22   2  20    18524.80    17354.38   1027.83 o 
 -20   2  20    14705.32    15183.04    924.75 o 
 -18   2  20       59.88      -72.21    363.58 o 
 -16   2  20     7906.99     7873.89    509.09 o 
 -14   2  20      151.66      -78.36    207.66 o 
 -12   2  20    18473.36    18554.77    882.43 o 
 -10   2  20    44082.06    41211.02   1296.29 o 
  -8   2  20    24324.13    24061.57    842.49 o 
  -6   2  20     3707.41     4465.10    326.63 o 
  -4   2  20    22060.15    19034.04    693.63 o 
  -2   2  20    12797.14    12264.08    747.74 o 
   0   2  20     1069.00     1638.05    283.99 o 
   2   2  20    14704.23    14124.21   1109.07 o 
   4   2  20       60.72      -53.48    196.30 o 
   6   2  20    19807.67    18289.24    822.90 o 
   8   2  20    33952.70    32132.23   1247.64 o 
  10   2  20     8026.70     8437.63    777.27 o 
  12   2  20     6061.05     5636.27    649.66 o 
  14   2  20     9850.51     9722.09    849.74 o 
  16   2  20      352.13      137.87    333.25 o 
  18   2  20     9699.44     8972.97   1014.40 o 
  20   2  20    13646.12    14631.20   1146.44 o 
  22   2  20     4325.84     5272.55   1205.31 o 
 -27   3  20      645.64      821.67    423.65 o 
 -25   3  20     2376.26     1959.87    495.70 o 
 -23   3  20     6627.29     6424.04   1249.49 o 
 -21   3  20     5813.21     6610.47    670.12 o 
 -19   3  20     9453.50    10236.38    763.99 o 
 -17   3  20    16906.74    15835.10    901.85 o 
 -15   3  20    19984.78    19216.57    953.24 o 
 -13   3  20    13244.06    12404.80    606.10 o 
 -11   3  20    17154.07    15815.18    670.72 o 
  -9   3  20    18507.90    17859.95   1114.43 o 
  -7   3  20       27.46      154.82    187.58 o 
  -5   3  20      284.53       70.95    243.54 o 
  -3   3  20      113.47       -9.07    220.38 o 
  -1   3  20      192.63      276.26    231.42 o 
   1   3  20     5944.03     6926.56    821.27 o 
   3   3  20       31.02      108.42    270.38 o 
   5   3  20     1365.56     1380.07    407.24 o 
   7   3  20     9791.80    10466.96    799.97 o 
   9   3  20     4280.36     4277.06    465.92 o 
  11   3  20     1885.89     2073.69    330.72 o 
  13   3  20      105.98      411.79    270.90 o 
  15   3  20       36.38     -251.50    251.50 o 
  17   3  20      118.96      208.09    342.04 o 
  19   3  20     3146.99     2648.87    571.25 o 
  21   3  20     1410.14     2438.25    559.79 o 
  23   3  20     1387.55      839.39    492.08 o 
 -26   4  20      789.57      775.59    410.66 o 
 -24   4  20     1077.26     1952.16    479.18 o 
 -22   4  20     5590.64     5227.23    630.64 o 
 -20   4  20     2756.70     2110.18    554.09 o 
 -18   4  20     3423.14     3725.33    854.33 o 
 -16   4  20    11555.95    12959.99   1012.44 o 
 -14   4  20     3837.79     3412.32    445.56 o 
 -12   4  20     1226.92     1871.89    351.94 o 
 -10   4  20    25633.85    26906.22    950.22 o 
  -8   4  20    23492.09    24057.11   1054.27 o 
  -6   4  20      349.30      396.29    255.41 o 
  -4   4  20    11062.63    10047.80    611.23 o 
  -2   4  20     2320.56     2052.20    339.96 o 
   0   4  20     3508.84     4028.31    474.01 o 
   2   4  20    14348.81    13228.68    761.78 o 
   4   4  20    17175.40    17067.87    692.67 o 
   6   4  20     7158.52     7200.27    509.68 o 
   8   4  20    20189.19    19167.25    765.21 o 
  10   4  20     2010.99     1341.80    265.77 o 
  12   4  20     3236.83     3810.46    377.03 o 
  14   4  20    11670.63    12929.84    659.70 o 
  16   4  20      244.53      470.36    379.81 o 
  18   4  20     1897.50     2687.35    561.50 o 
  20   4  20     5985.64     5470.44   1161.43 o 
  22   4  20     1280.85     2587.48    727.45 o 
 -25   5  20     2565.53     2523.16    430.21 o 
 -23   5  20     7272.16     6372.93    575.85 o 
 -21   5  20     9917.06     8631.76    638.38 o 
 -19   5  20     2833.52     1975.22    375.08 o 
 -17   5  20     3405.91     2903.35    381.45 o 
 -15   5  20     5395.88     4134.71    481.95 o 
 -13   5  20    12975.34    11947.52    612.40 o 
 -11   5  20    13135.35    13896.15    655.32 o 
  -9   5  20    24180.46    25984.32   3385.89 o 
  -7   5  20    13905.28    14649.72   1133.83 o 
  -5   5  20     1705.39     2564.64    298.18 o 
  -3   5  20      191.05      161.18    207.81 o 
  -1   5  20        9.24      196.85    193.62 o 
   1   5  20     2737.58     2205.47    286.28 o 
   3   5  20     1116.95      433.16    211.19 o 
   5   5  20     1809.87     2406.75    305.53 o 
   7   5  20     1156.80     1573.41    284.65 o 
   9   5  20     3277.77     3713.45    376.51 o 
  11   5  20       67.39       45.78    201.76 o 
  13   5  20      256.41      493.04    246.68 o 
  15   5  20      133.34      -17.69    220.47 o 
  17   5  20      632.54      709.17    272.83 o 
  19   5  20     6170.09     5645.65    645.53 o 
  21   5  20     1995.86     2876.87    575.28 o 
 -24   6  20      267.52      137.39    423.93 o 
 -22   6  20      220.90      643.82    374.13 o 
 -20   6  20        0.92      898.25    330.52 o 
 -18   6  20     5091.21     4165.65    568.38 o 
 -16   6  20     5532.05     5919.58    668.95 o 
 -14   6  20     3799.04     4069.04    408.82 o 
 -12   6  20      272.53      352.91    251.59 o 
 -10   6  20      596.42     1034.29    439.39 o 
  -8   6  20     1149.34      600.77    393.52 o 
  -6   6  20     3199.74     2690.96    528.77 o 
  -4   6  20    27055.83    25146.47    906.05 o 
  -2   6  20     1233.47     1581.23    273.31 o 
   0   6  20    12478.46    12334.57    589.98 o 
   2   6  20    26349.83    27122.08    973.08 o 
   4   6  20     5194.94     5621.44    431.73 o 
   6   6  20     1999.03      898.17    252.43 o 
   8   6  20    10905.20     9710.19    563.71 o 
  10   6  20     1306.21     1324.07    272.25 o 
  12   6  20     2716.55     2431.72    353.93 o 
  14   6  20     9351.91     9129.09    619.55 o 
  16   6  20     1516.99     1544.02    312.56 o 
  18   6  20      107.36       24.48    251.98 o 
  20   6  20     1110.17     1604.50    484.50 o 
 -23   7  20     4856.41     5512.88    558.02 o 
 -21   7  20     5285.36     4476.94    505.60 o 
 -19   7  20     2174.57     2976.56    429.22 o 
 -17   7  20      583.15      993.52    336.44 o 
 -15   7  20      106.99       40.63    259.16 o 
 -13   7  20     5876.57     5547.23    757.32 o 
 -11   7  20    17465.72    14829.42   1102.34 o 
  -9   7  20    13907.15    14553.51   1103.32 o 
  -7   7  20     6628.83     8563.20    847.09 o 
  -5   7  20     1784.16      968.12    431.77 o 
  -3   7  20     1122.49      995.67    291.61 o 
  -1   7  20     7496.65     6491.01    452.22 o 
   1   7  20     8750.35    10729.91    574.92 o 
   3   7  20     6796.75     7320.06    854.88 o 
   5   7  20     2240.81     2902.23    353.35 o 
   7   7  20      124.60       29.27    210.29 o 
   9   7  20     1107.47      889.44    266.64 o 
  11   7  20      312.56      554.75    258.61 o 
  13   7  20     3125.66     2994.40    388.74 o 
  15   7  20      119.46      293.52    253.49 o 
  17   7  20        2.57      145.05    255.32 o 
  19   7  20     2235.07     2423.54    608.18 o 
 -20   8  20      895.48     1054.78    338.52 o 
 -18   8  20     4865.97     5415.54    525.08 o 
 -16   8  20    11721.47     9913.02   1010.93 o 
 -14   8  20    13666.62    12461.35   2391.05 o 
 -12   8  20     5547.60     6144.22    797.42 o 
 -10   8  20     1651.01     2265.99    529.90 o 
  -8   8  20     6761.92     7763.18   1281.19 o 
  -6   8  20    26054.03    24273.29   1433.97 o 
  -4   8  20    38458.57    36024.00   1854.78 o 
  -2   8  20    12611.39    13071.42    762.09 o 
   0   8  20     1210.42     1214.61    318.32 o 
   2   8  20      177.06       62.15    269.21 o 
   4   8  20      180.92       -6.40    207.55 o 
   6   8  20     5047.53     5407.91    529.80 o 
   8   8  20     7797.13     8132.74    703.34 o 
  10   8  20     1723.88     2775.27    378.04 o 
  12   8  20     1043.41     1166.29    292.36 o 
  14   8  20     2761.99     2792.70    391.72 o 
  16   8  20     2272.30     1860.06    398.37 o 
 -19   9  20      549.38     -445.52    445.52 o 
 -17   9  20      124.51      178.34    473.88 o 
 -15   9  20      588.79       37.04    796.23 o 
 -13   9  20      550.87      933.25    483.90 o 
 -11   9  20      651.69      533.12    445.97 o 
  -9   9  20      203.99      184.25    525.28 o 
  -7   9  20     2442.46     3049.55    626.02 o 
  -5   9  20     7525.92     9055.97    915.16 o 
  -3   9  20     9273.45     7928.14    887.53 o 
  -1   9  20     1117.41     1429.31    434.99 o 
   1   9  20       86.94     1048.12    313.71 o 
   3   9  20      130.48      220.77    441.53 o 
   5   9  20     1149.57     2267.98    407.80 o 
   7   9  20     2495.57     2757.76    373.35 o 
   9   9  20      980.24     1686.39    321.36 o 
  11   9  20      376.41      596.13    337.68 o 
  13   9  20      128.39      145.00    302.06 o 
  15   9  20       38.74      583.62    355.25 o 
 -16  10  20     9291.99     9654.30   1799.96 o 
 -14  10  20     7002.32     6801.09   1680.79 o 
 -12  10  20     2639.03     2800.94    660.82 o 
 -10  10  20      350.02     1074.16    619.55 o 
  -8  10  20       83.63       81.43    429.83 o 
  -6  10  20      846.76     1038.52    538.92 o 
  -4  10  20     2279.92     1536.21    506.35 o 
  -2  10  20      496.99      199.04    379.03 o 
   0  10  20      335.85     1005.61    324.99 o 
   2  10  20     3113.56     3153.12    824.25 o 
   4  10  20     2074.61     1750.50    410.64 o 
   6  10  20        0.39      126.93    297.35 o 
   8  10  20        3.48      -75.79    376.40 o 
  10  10  20      213.39      642.67    576.85 o 
  12  10  20     1525.48     2210.58    689.29 o 
 -13  11  20     2023.05     3711.11    722.45 o 
 -11  11  20      144.60      825.28    744.05 o 
  -9  11  20       40.92      319.89    480.12 o 
  -7  11  20      235.63      551.28    576.27 o 
  -5  11  20      434.20     -405.27    405.27 o 
  -3  11  20      768.98      288.89    464.98 o 
  -1  11  20       99.65      246.71    476.08 o 
   1  11  20     1365.28     2717.32    434.26 o 
   3  11  20     3084.25     3747.56    515.87 o 
   5  11  20      538.94     1408.03    499.10 o 
   7  11  20       69.89      320.92    406.23 o 
   9  11  20       50.40      -42.84    452.36 o 
  -6  12  20      735.63     1313.22    524.92 o 
  -4  12  20     1622.70     1710.40    580.79 o 
  -2  12  20     2343.83     2253.21    618.74 o 
   0  12  20     1044.41     2126.20    586.61 o 
   2  12  20      748.05     1044.61    480.54 o 
 -27   1  21      418.99      818.81    500.98 o 
 -25   1  21     2129.02     2277.49    480.41 o 
 -23   1  21    15765.68    15517.88   1129.96 o 
 -21   1  21    24305.19    21751.37   1470.38 o 
 -19   1  21    11707.84    11227.26    683.22 o 
 -17   1  21     3698.76     4389.09    413.79 o 
 -15   1  21      123.46      150.90    220.40 o 
 -13   1  21    18466.02    16836.12    862.92 o 
 -11   1  21    63009.42    67558.91   1983.91 o 
  -9   1  21   100533.45    93725.45   2777.78 o 
  -7   1  21    17105.92    16421.98    707.71 o 
  -5   1  21      713.66      899.23    210.14 o 
  -3   1  21       18.02       41.82    163.28 o 
  -1   1  21     5140.91     5584.16    352.15 o 
   1   1  21    33428.68    31864.69   1213.59 o 
   3   1  21    11735.91     9730.65    563.21 o 
   5   1  21     1571.49     1899.86    338.52 o 
   7   1  21    15930.12    14964.01    946.99 o 
   9   1  21    11558.17    11932.29    860.50 o 
  11   1  21     9093.69     8639.71    776.38 o 
  13   1  21    10039.39    10362.79    875.35 o 
  15   1  21     9555.79     9089.74    852.65 o 
  17   1  21       68.22      313.46    376.40 o 
  19   1  21     8086.69     9179.06    916.65 o 
  21   1  21     5223.03     6262.70   1049.38 o 
  23   1  21       84.07     -213.83    419.56 o 
 -26   2  21     1044.34     1079.76    423.19 o 
 -24   2  21     2150.35     1781.09    445.37 o 
 -22   2  21     1271.46      818.50    419.44 o 
 -20   2  21      367.72      306.54    334.11 o 
 -18   2  21     1320.79     1197.52    459.77 o 
 -16   2  21      941.25     1041.96    268.40 o 
 -14   2  21    12073.27    13216.34    637.39 o 
 -12   2  21    25041.20    22678.46    954.64 o 
 -10   2  21    40020.43    36630.18   1196.80 o 
  -8   2  21    18361.86    18364.17    715.76 o 
  -6   2  21     1543.24     2161.52    261.53 o 
  -4   2  21       61.30      463.25    185.85 o 
  -2   2  21      169.81      316.91    220.57 o 
   0   2  21     1119.42     1170.97    389.17 o 
   2   2  21      299.68      641.86    248.65 o 
   4   2  21      668.24      733.21    249.64 o 
   6   2  21        7.20     -187.72    187.72 o 
   8   2  21      641.11     1299.34    282.50 o 
  10   2  21       51.57      431.63    281.21 o 
  12   2  21     1010.95      438.53    321.80 o 
  14   2  21     1007.06      901.51    373.07 o 
  16   2  21     2340.27     2187.73    506.41 o 
  18   2  21      614.33      742.81    431.80 o 
  20   2  21      361.89      313.43    707.89 o 
  22   2  21      504.48     1377.56    488.30 o 
 -25   3  21     2216.27     2723.13    519.57 o 
 -23   3  21    11816.04    12572.46   1120.99 o 
 -21   3  21    14865.31    15310.31   1402.44 o 
 -19   3  21     4707.65     6379.22    759.93 o 
 -17   3  21     3851.58     3543.49    478.50 o 
 -15   3  21     2216.17     2758.94    613.12 o 
 -13   3  21     1989.28     1749.83    309.26 o 
 -11   3  21    21916.52    19526.61   1017.36 o 
  -9   3  21    30222.87    27756.36    963.93 o 
  -7   3  21      689.84      948.94    207.06 o 
  -5   3  21     2048.11     2250.79    327.49 o 
  -3   3  21        8.11       93.04    217.79 o 
  -1   3  21    23449.97    20230.01    899.87 o 
   1   3  21   108932.44   106224.48   5023.36 o 
   3   3  21    60161.77    54258.24   1919.87 o 
   5   3  21    12357.77    12692.72    904.56 o 
   7   3  21     2249.96     1862.36    306.80 o 
   9   3  21     2999.38     2871.82    369.62 o 
  11   3  21      562.30      852.30    415.65 o 
  13   3  21     9155.38     7717.49    767.75 o 
  15   3  21     2213.18     2825.81   1020.92 o 
  17   3  21     1639.24     1831.46    485.35 o 
  19   3  21     2401.05     2397.46    554.51 o 
  21   3  21     2496.13     2250.06    593.54 o 
 -26   4  21     3011.41     3529.32    915.73 o 
 -24   4  21    10215.34     9820.79    833.21 o 
 -22   4  21    19236.48    20736.12   1641.65 o 
 -20   4  21     9432.83     9115.86    743.65 o 
 -18   4  21     8580.26     8239.44    688.23 o 
 -16   4  21    15286.39    15722.34    902.85 o 
 -14   4  21    13033.00    13369.25    796.24 o 
 -12   4  21    10787.45    11866.75    731.10 o 
 -10   4  21    16053.26    14919.75    907.98 o 
  -8   4  21    16725.27    15933.95    662.15 o 
  -6   4  21    11209.50    10620.54    750.65 o 
  -4   4  21    17020.46    14821.50   1401.54 o 
  -2   4  21    32698.54    31401.82   1248.50 o 
   0   4  21    46947.29    44572.00   1648.08 o 
   2   4  21    66092.73    61020.58   2129.90 o 
   4   4  21    43769.20    41329.29   1324.87 o 
   6   4  21    13413.96    14434.70    640.74 o 
   8   4  21     6023.98     6625.68    456.04 o 
  10   4  21     4215.22     4116.97    383.67 o 
  12   4  21     2993.35     2458.15    377.56 o 
  14   4  21     3007.55     2899.88    523.43 o 
  16   4  21        6.47      -28.85    324.45 o 
  18   4  21     1770.98     2124.47    519.32 o 
  20   4  21      573.74     1363.67    759.47 o 
 -25   5  21      336.15      553.78    597.54 o 
 -23   5  21      459.07       71.27    464.16 o 
 -21   5  21      680.39      906.97    416.71 o 
 -19   5  21     3825.41     3713.08    515.50 o 
 -17   5  21    15557.21    15999.62    775.47 o 
 -15   5  21     5728.17     5480.30    516.52 o 
 -13   5  21       51.11     -416.75   1200.56 o 
 -11   5  21     2435.40     3236.26    434.21 o 
  -9   5  21     4735.27     3735.15    676.47 o 
  -7   5  21     2046.91     1817.23    346.38 o 
  -5   5  21    30203.89    27656.82   1151.84 o 
  -3   5  21    41381.02    39413.56   1268.96 o 
  -1   5  21     1633.98     1816.02    275.59 o 
   1   5  21     1679.55     2146.99    289.64 o 
   3   5  21      693.23      923.26    237.32 o 
   5   5  21     5657.18     5825.79    432.27 o 
   7   5  21    37984.89    36627.46   1234.45 o 
   9   5  21    25673.69    25221.44    954.66 o 
  11   5  21      305.17      761.02    297.97 o 
  13   5  21     4819.81     3887.92    524.53 o 
  15   5  21     1682.06     2208.18    336.30 o 
  17   5  21      177.15      548.99    305.87 o 
  19   5  21     2149.43     2030.99    500.37 o 
  21   5  21      377.11     1120.41    754.72 o 
 -24   6  21     3511.47     3904.20    485.68 o 
 -22   6  21     8173.76     7839.86    639.81 o 
 -20   6  21     6251.61     5973.67    551.68 o 
 -18   6  21     8077.99     8118.87    593.31 o 
 -16   6  21     4745.12     5374.12    476.69 o 
 -14   6  21     3239.82     3519.22    685.77 o 
 -12   6  21    20278.42    16792.21   1198.52 o 
 -10   6  21    13602.62    13211.33   1037.23 o 
  -8   6  21     7031.03     6833.71   1498.19 o 
  -6   6  21     1728.89     1623.40    472.98 o 
  -4   6  21      641.42      695.59    251.93 o 
  -2   6  21      980.32      838.76    242.71 o 
   0   6  21     5002.01     5079.46    405.61 o 
   2   6  21     6779.41     6186.29    542.10 o 
   4   6  21      324.86     -198.93    198.93 o 
   6   6  21        3.69     -179.18    199.19 o 
   8   6  21     1540.94     2467.07    330.68 o 
  10   6  21      246.35      460.58    248.71 o 
  12   6  21      541.67      505.82    248.74 o 
  14   6  21      542.11      407.48    258.93 o 
  16   6  21        4.63      133.06    251.86 o 
  18   6  21       56.06      133.85    291.96 o 
 -21   7  21      274.18      501.87    330.66 o 
 -19   7  21     5146.58     5188.15    550.92 o 
 -17   7  21    16519.56    16809.30    830.41 o 
 -15   7  21    25436.95    18562.79   1962.40 o 
 -13   7  21     6626.46     6253.16    809.23 o 
 -11   7  21      239.86     -169.72    394.85 o 
  -9   7  21      112.18     -140.19    398.70 o 
  -7   7  21     6148.21     5166.82    714.52 o 
  -5   7  21    23055.72    20398.88   1257.72 o 
  -3   7  21    19356.65    16977.12   1627.43 o 
  -1   7  21      777.90      352.31    226.95 o 
   1   7  21      420.42      781.22    249.33 o 
   3   7  21      624.71      567.95    230.08 o 
   5   7  21      411.28      416.51    234.05 o 
   7   7  21     2729.22     2862.24    347.21 o 
   9   7  21     2911.98     2195.40    331.14 o 
  11   7  21      237.26      593.77    261.55 o 
  13   7  21     4436.19     4384.55    485.79 o 
  15   7  21      805.37     1199.15    300.39 o 
  17   7  21      177.85      672.90    270.39 o 
 -20   8  21     1955.93     2666.13    659.41 o 
 -18   8  21        0.72      388.56    460.10 o 
 -16   8  21       11.08      139.20    463.61 o 
 -14   8  21      166.82     -153.35    442.35 o 
 -12   8  21     1933.82     1941.47    560.14 o 
 -10   8  21     2053.58     1807.32    537.71 o 
  -8   8  21      680.70     1797.80    520.90 o 
  -6   8  21       68.12     -316.24    393.73 o 
  -4   8  21     1659.09      742.16    608.88 o 
  -2   8  21     1265.62     1546.80    426.35 o 
   0   8  21     2655.93     3083.34    418.84 o 
   2   8  21     2904.56     3224.23    421.37 o 
   4   8  21     1561.48     1728.62    297.96 o 
   6   8  21       71.68      328.10    236.97 o 
   8   8  21      188.53      491.18    261.86 o 
  10   8  21      952.28     1587.25    327.56 o 
  12   8  21     1934.34     2399.39    363.84 o 
  14   8  21     1105.56     1006.37    294.26 o 
  16   8  21        0.00      461.36    324.07 o 
 -17   9  21     8712.47     7473.81    961.34 o 
 -15   9  21     6602.18     6144.10    936.14 o 
 -13   9  21     5138.01     4752.93   1051.16 o 
 -11   9  21      158.16     -377.10    398.57 o 
  -9   9  21      296.15      113.15    438.60 o 
  -7   9  21     3847.23     4074.11    790.89 o 
  -5   9  21    18866.46    18858.33   1281.59 o 
  -3   9  21    11455.98    12367.27   1039.88 o 
  -1   9  21     3452.12     2963.29    443.85 o 
   1   9  21      747.45      983.48    385.29 o 
   3   9  21      904.02      587.30    334.62 o 
   5   9  21     2717.80     3064.13    450.43 o 
   7   9  21     7865.96     7702.69    562.75 o 
   9   9  21     4096.58     3840.36    419.29 o 
  11   9  21      289.72       76.36    267.38 o 
  13   9  21     1092.78     1709.22    400.05 o 
 -16  10  21     3258.00     2704.68    954.52 o 
 -14  10  21     1849.60     1460.69    576.21 o 
 -12  10  21     2053.19     3150.08   1121.71 o 
 -10  10  21     3005.18     4289.51    722.09 o 
  -8  10  21      173.86      958.16    916.58 o 
  -6  10  21       51.69      180.16    416.64 o 
  -4  10  21     1570.27     2207.32    577.78 o 
  -2  10  21     1000.27     1433.82    489.08 o 
   0  10  21        0.66      385.38    358.01 o 
   2  10  21       86.59      785.39    334.96 o 
   4  10  21        0.84      186.73    310.62 o 
   6  10  21     1893.08     2117.35    421.56 o 
   8  10  21      888.92      863.91    425.28 o 
  10  10  21       22.72      185.50    321.42 o 
 -11  11  21     2483.92     2434.39    970.53 o 
  -9  11  21     3410.89     2507.54   1325.07 o 
  -7  11  21     7680.61     6755.47    924.73 o 
  -5  11  21     8862.87    10840.05   1072.79 o 
  -3  11  21     6731.27     7321.96   1305.50 o 
  -1  11  21     1642.48     1266.84    519.94 o 
   1  11  21        9.15      282.25    456.11 o 
   3  11  21       64.91      368.84    333.67 o 
   5  11  21      674.38     1462.70    505.91 o 
   7  11  21     3930.28     5832.51   1323.29 o 
 -26   0  22     1526.48     1030.41    709.07 o 
 -24   0  22    13040.59    13669.24   1618.54 o 
 -22   0  22    41534.96    43541.66   2137.32 o 
 -20   0  22    36646.24    34320.42   3374.03 o 
 -18   0  22      770.21      466.75    358.38 o 
 -16   0  22      348.42      159.16    320.42 o 
 -14   0  22    13492.27    10793.80   1898.37 o 
 -12   0  22    45023.51    40043.89   1845.34 o 
 -10   0  22    41654.43    35697.19   1660.37 o 
  -8   0  22    24417.35    20043.89   1373.68 o 
  -6   0  22       32.01     -219.09    219.09 o 
  -4   0  22      503.69      132.46    269.56 o 
  -2   0  22    18006.89    15680.25    878.23 o 
   0   0  22   103316.45    92791.56   3845.95 o 
   2   0  22   139382.33   140185.55   7878.07 o 
   4   0  22    66520.55    61356.23   3795.56 o 
   6   0  22     1060.88      769.55    439.91 o 
   8   0  22     1657.36     1457.28    501.57 o 
  10   0  22     6621.30     8224.31   1086.14 o 
  12   0  22    22983.99    21485.65   1795.21 o 
  14   0  22    21423.24    20790.80   1813.00 o 
  16   0  22     2928.49     2445.00    739.90 o 
  18   0  22       13.84      -93.67    498.01 o 
  20   0  22     5714.45     6318.82   1166.77 o 
  22   0  22        1.64      615.40    624.89 o 
 -27   1  22      829.07     1359.24    557.54 o 
 -25   1  22     1743.77     2877.01    496.59 o 
 -23   1  22     3519.05     4377.79    565.55 o 
 -21   1  22     1931.11     3138.26    501.30 o 
 -19   1  22     4650.02     6884.63    813.98 o 
 -17   1  22     1266.79     1387.15    306.70 o 
 -15   1  22     1411.99     1478.83    287.58 o 
 -13   1  22       17.06     -158.29    213.51 o 
 -11   1  22       40.42     -213.29    213.29 o 
  -9   1  22       90.00      418.10    230.02 o 
  -7   1  22      274.05      519.92    207.66 o 
  -5   1  22        4.10      358.47    190.36 o 
  -3   1  22     6070.36     5482.08    364.34 o 
  -1   1  22    28965.85    26313.41   1409.01 o 
   1   1  22    19934.73    18427.12   1178.69 o 
   3   1  22    18294.09    17168.02    779.17 o 
   5   1  22    24841.79    23443.01   1273.15 o 
   7   1  22     9631.79     8786.54    754.17 o 
   9   1  22     5834.38     6093.57    662.72 o 
  11   1  22      630.34      688.14    339.54 o 
  13   1  22     2295.82     3335.87   1200.56 o 
  15   1  22      700.98      666.32    507.50 o 
  17   1  22        0.32        1.71    358.75 o 
  19   1  22       21.01     -330.34    439.91 o 
  21   1  22      196.03      598.00    440.94 o 
 -26   2  22       59.07      185.51    447.60 o 
 -24   2  22     3752.23     4102.01    862.08 o 
 -22   2  22     9628.82     9437.89    767.48 o 
 -20   2  22     9691.85     9890.27   1048.34 o 
 -18   2  22       21.33      312.39    301.36 o 
 -16   2  22      574.04      568.77    253.68 o 
 -14   2  22     5670.07     5423.22    438.78 o 
 -12   2  22    35343.70    34250.31   1301.40 o 
 -10   2  22    87254.14    79617.06   2293.22 o 
  -8   2  22    39225.11    36717.32   1184.72 o 
  -6   2  22     1381.47     1874.11    272.65 o 
  -4   2  22     1136.91      962.42    257.90 o 
  -2   2  22     1909.98     2656.62    642.66 o 
   0   2  22    47474.85    42502.69   1560.02 o 
   2   2  22    17934.62    16124.65    765.91 o 
   4   2  22       69.43      152.35    214.84 o 
   6   2  22     7515.34     7249.59    508.84 o 
   8   2  22     9739.63    10839.73   1195.23 o 
  10   2  22      139.62      511.64    425.68 o 
  12   2  22    10687.91    10335.12    887.53 o 
  14   2  22    16296.45    16439.84   2091.65 o 
  16   2  22     2975.28     3549.91    665.79 o 
  18   2  22       74.18      863.43    454.14 o 
  20   2  22     1641.61     1702.99    539.85 o 
  22   2  22      229.37      172.58    438.47 o 
 -25   3  22     1994.39     2264.87    515.33 o 
 -23   3  22     6189.30     8892.29   1040.33 o 
 -21   3  22     5280.76     5776.54    646.67 o 
 -19   3  22     2647.87     3996.15    517.32 o 
 -17   3  22      786.65     1548.62    387.30 o 
 -15   3  22     5417.31     4769.67    584.26 o 
 -13   3  22    11879.28    11806.86    600.78 o 
 -11   3  22    20675.80    17833.91    728.82 o 
  -9   3  22    19597.85    19225.05    752.81 o 
  -7   3  22    17783.40    16945.25    815.69 o 
  -5   3  22    16951.96    17343.79    816.17 o 
  -3   3  22    21033.77    20299.88    903.78 o 
  -1   3  22    13773.14    12645.94    942.97 o 
   1   3  22    10118.13    10487.30    636.34 o 
   3   3  22    25722.75    24907.33   1056.67 o 
   5   3  22    19112.32    19230.15    887.39 o 
   7   3  22     1351.83     1698.80    335.57 o 
   9   3  22     3197.29     3117.85    382.78 o 
  11   3  22     2437.62     2452.81    482.91 o 
  13   3  22     1753.86     1086.36    429.83 o 
  15   3  22     1772.45     1383.14    449.65 o 
  17   3  22       10.86      323.62    347.36 o 
  19   3  22      278.87      315.30    401.01 o 
  21   3  22      743.43      775.12    436.14 o 
 -24   4  22     2535.52     3425.10    571.43 o 
 -22   4  22     3827.58     4337.76    715.96 o 
 -20   4  22      678.74      278.05    363.37 o 
 -18   4  22     5279.78     5986.69    681.41 o 
 -16   4  22    11939.80    13385.08   1249.75 o 
 -14   4  22      115.02      -61.01    282.37 o 
 -12   4  22     9767.72    11142.99    712.00 o 
 -10   4  22    22334.92    22887.60    855.64 o 
  -8   4  22     1299.64      835.44    293.09 o 
  -6   4  22     3371.72     3434.41    441.14 o 
  -4   4  22    14516.67    13393.86    722.23 o 
  -2   4  22     6674.18     5862.30    623.52 o 
   0   4  22     6681.93     7182.43    541.25 o 
   2   4  22     9694.31     9336.56    617.00 o 
   4   4  22      195.61      377.84    321.03 o 
   6   4  22     2279.58     1958.72    608.68 o 
   8   4  22     7130.07     6438.09    529.23 o 
  10   4  22      339.08      992.48    293.55 o 
  12   4  22    10764.18    12056.60    960.10 o 
  14   4  22     7850.68     8321.81    819.38 o 
  16   4  22      240.93     -222.46    294.04 o 
  18   4  22     2338.21     3405.95    588.55 o 
  20   4  22     1819.66     3617.51    647.03 o 
 -23   5  22     7028.74     7729.44    754.36 o 
 -21   5  22     2830.93     3022.88    774.26 o 
 -19   5  22      973.88     1293.36    504.25 o 
 -17   5  22     3103.77     2365.11    642.63 o 
 -15   5  22     3080.63     3561.51    479.06 o 
 -13   5  22    15845.99    16240.82    890.39 o 
 -11   5  22    33059.35    31460.79   1677.55 o 
  -9   5  22    25508.30    22635.36   1316.03 o 
  -7   5  22    13576.08    14160.74    778.61 o 
  -5   5  22     3383.86     4191.48    442.30 o 
  -3   5  22     1782.27     2310.08    359.35 o 
  -1   5  22    18901.33    17667.48    881.90 o 
   1   5  22    14033.36    12272.89    590.27 o 
   3   5  22    17270.50    15880.18    780.74 o 
   5   5  22     7292.18     6885.10    475.43 o 
   7   5  22     5076.89     4442.62    411.96 o 
   9   5  22     4309.13     4627.05    424.26 o 
  11   5  22     5739.62     4860.56    437.58 o 
  13   5  22    11630.66    11387.84    735.93 o 
  15   5  22     1591.09     1375.15    402.94 o 
  17   5  22       22.77      -13.35    839.51 o 
  19   5  22       42.10      -98.50    422.72 o 
 -22   6  22      465.68     1032.48    338.85 o 
 -20   6  22      437.15      739.44    426.63 o 
 -18   6  22    10356.79    10532.42    666.46 o 
 -16   6  22    16822.53    15778.45    868.40 o 
 -14   6  22     5251.48     5245.64    746.17 o 
 -12   6  22      331.55      -19.79    408.42 o 
 -10   6  22      188.38      289.52    384.72 o 
  -8   6  22     1352.05     1622.74    904.72 o 
  -6   6  22    13591.48    14200.88   1061.02 o 
  -4   6  22    21311.03    21197.92    815.54 o 
  -2   6  22     3908.84     3958.63    534.15 o 
   0   6  22      179.67      498.59    231.98 o 
   2   6  22     2792.31     4013.88    384.26 o 
   4   6  22       31.81      232.47    212.39 o 
   6   6  22     2918.59     2603.03    329.66 o 
   8   6  22    11728.57    10417.31    603.04 o 
  10   6  22     4162.85     3957.24    415.44 o 
  12   6  22      544.18      476.33    257.13 o 
  14   6  22     1533.72     1369.54    303.45 o 
  16   6  22      245.10      123.93    296.62 o 
  18   6  22     3206.70     3049.63    852.96 o 
 -21   7  22     3457.14     3378.46    446.41 o 
 -19   7  22     1791.60     1384.76    561.44 o 
 -17   7  22     1835.23      782.64    691.88 o 
 -15   7  22        7.36     -109.68    946.82 o 
 -13   7  22     3673.77     3201.45    857.88 o 
 -11   7  22    11671.74     9488.36    939.14 o 
  -9   7  22     7634.28     6922.94    823.52 o 
  -7   7  22     5409.41     5620.81   1500.56 o 
  -5   7  22      927.15      962.22    466.19 o 
  -3   7  22     5239.50     5479.45    883.75 o 
  -1   7  22    14432.59    12895.78    760.50 o 
   1   7  22    20763.58    20328.66    824.29 o 
   3   7  22    12529.59    12374.07    648.78 o 
   5   7  22     3089.42     4025.11    398.37 o 
   7   7  22      796.59     1042.93    280.71 o 
   9   7  22     4271.29     5527.42    484.36 o 
  11   7  22     1735.57     2680.91    374.84 o 
  13   7  22     3863.39     4833.75    472.03 o 
  15   7  22     1263.98     1776.99    429.92 o 
  17   7  22      354.10     1143.88    298.98 o 
 -20   8  22     1301.88      830.54    516.35 o 
 -18   8  22     7733.77     4786.60    799.81 o 
 -16   8  22    16579.55    16277.87   1925.65 o 
 -14   8  22    12691.20    10727.71   1036.90 o 
 -12   8  22      983.92     1192.72    522.74 o 
 -10   8  22     1654.88     1648.86    510.98 o 
  -8   8  22     7172.71     5055.72    742.83 o 
  -6   8  22    27404.29    27174.62   1564.09 o 
  -4   8  22    31369.50    28066.36   1811.81 o 
  -2   8  22    12121.36    12178.30    746.66 o 
   0   8  22     4318.16     4415.92    491.28 o 
   2   8  22     1440.08     1661.15    356.51 o 
   4   8  22     6349.89     7159.33    519.79 o 
   6   8  22    13225.79    13310.93    692.48 o 
   8   8  22    21552.57    20978.64    892.51 o 
  10   8  22    13688.07    12603.57    715.98 o 
  12   8  22     1447.29     1619.03    331.65 o 
  14   8  22      415.53      328.60    256.62 o 
 -17   9  22      583.03      597.61    546.39 o 
 -15   9  22      227.92      528.05    525.33 o 
 -13   9  22       74.07      311.24    497.55 o 
 -11   9  22       27.08     -408.47    408.47 o 
  -9   9  22        5.03     -160.57    427.59 o 
  -7   9  22      440.06      508.22    455.00 o 
  -5   9  22     2112.69     2180.63    566.89 o 
  -3   9  22      413.60      667.21    449.35 o 
  -1   9  22       87.53      711.91    290.96 o 
   1   9  22      704.30      989.37    457.06 o 
   3   9  22      348.97      526.74    307.05 o 
   5   9  22     1234.32     1827.18    401.34 o 
   7   9  22     5891.35     6883.20    536.19 o 
   9   9  22     1751.95     2956.12    394.46 o 
  11   9  22      636.01     1154.97    349.31 o 
  13   9  22        4.69       93.37    376.11 o 
 -14  10  22     4404.08     5602.48    880.22 o 
 -12  10  22     2110.11     1240.05    789.11 o 
 -10  10  22     1798.00      959.85    565.05 o 
  -8  10  22     2869.47     3094.54    654.15 o 
  -6  10  22     8636.42     8426.65    960.36 o 
  -4  10  22    12719.05    12195.69   1093.75 o 
  -2  10  22     5048.37     3489.84    668.66 o 
   0  10  22      765.53     1405.78    500.23 o 
   2  10  22      736.19      456.30    319.73 o 
   4  10  22      672.12      514.15    450.97 o 
   6  10  22     3284.88     2649.27    455.65 o 
   8  10  22     3296.13     3521.36    621.06 o 
  10  10  22      461.37      395.11    408.12 o 
  -9  11  22     3392.83     2743.95   1112.82 o 
  -7  11  22     5991.50     7053.96   1143.06 o 
  -5  11  22     6706.55     7401.72    932.31 o 
  -3  11  22     4537.34     5862.71    831.59 o 
  -1  11  22      601.60      153.92    468.02 o 
   1  11  22        3.64     -306.76    707.30 o 
   3  11  22       21.39      673.82    336.27 o 
   5  11  22     1452.21     1278.34    716.78 o 
 -25   1  23     1423.54     1216.95    544.81 o 
 -23   1  23     8891.13     9678.87    789.96 o 
 -21   1  23    10044.11     9974.90    772.94 o 
 -19   1  23       64.28      565.17    352.61 o 
 -17   1  23       94.56      273.01    248.81 o 
 -15   1  23     4433.65     4442.96    405.57 o 
 -13   1  23    31419.67    30080.88   1072.59 o 
 -11   1  23    65837.85    61059.92   1836.57 o 
  -9   1  23    49141.12    45861.78   1437.10 o 
  -7   1  23    14032.12    15323.15    641.66 o 
  -5   1  23      187.84      567.26    212.10 o 
  -3   1  23      253.54       62.84    225.99 o 
  -1   1  23    38076.99    34494.71   1313.33 o 
   1   1  23    64814.20    60412.25   2080.94 o 
   3   1  23    43152.76    42431.66   3258.42 o 
   5   1  23     1063.58     1026.26    332.86 o 
   7   1  23       14.89       -8.69    267.45 o 
   9   1  23       72.81      206.41    316.41 o 
  11   1  23    23350.40    20113.75   1217.66 o 
  13   1  23    36746.67    35296.14   1954.69 o 
  15   1  23    16238.77    16418.89   1157.02 o 
  17   1  23     1693.39     1786.22    760.06 o 
  19   1  23      441.27      911.51    456.95 o 
  21   1  23      270.67      163.39    542.48 o 
 -26   2  23      203.41     -342.72    342.72 o 
 -24   2  23      471.42      734.60    411.74 o 
 -22   2  23      597.82      559.92    362.08 o 
 -20   2  23      892.50     1679.81    407.99 o 
 -18   2  23       80.26      323.43    308.74 o 
 -16   2  23      480.44      599.79    252.55 o 
 -14   2  23     2935.62     3264.13    364.96 o 
 -12   2  23    15997.83    18549.45    770.49 o 
 -10   2  23    26430.78    28598.30   1012.16 o 
  -8   2  23    20804.63    21990.73   1469.81 o 
  -6   2  23    17500.21    19588.56    915.84 o 
  -4   2  23    10877.57    10593.15    626.36 o 
  -2   2  23     5223.12     6016.01    598.82 o 
   0   2  23     1894.27     2124.60    327.94 o 
   2   2  23      692.43      801.39    264.29 o 
   4   2  23     4203.39     4138.10    410.98 o 
   6   2  23     2874.89     3273.59    511.40 o 
   8   2  23     3243.06     3113.91    504.74 o 
  10   2  23     5115.81     4206.76    624.89 o 
  12   2  23     4452.92     3691.08   1247.40 o 
  14   2  23     5273.87     5150.72    680.28 o 
  16   2  23      860.60     1551.94    461.98 o 
  18   2  23      318.00      847.92    467.78 o 
  20   2  23     1122.75      150.82    403.19 o 
 -25   3  23     2541.05     2824.12    522.99 o 
 -23   3  23    10893.88    11126.11    852.69 o 
 -21   3  23    10854.47    11804.64    859.32 o 
 -19   3  23     3143.48     4279.15    536.24 o 
 -17   3  23     1344.85     1528.59    408.00 o 
 -15   3  23     2077.66     1922.21    389.45 o 
 -13   3  23     3116.91     2910.55    353.03 o 
 -11   3  23    20756.63    18578.57    792.58 o 
  -9   3  23     6646.83     6269.81    431.79 o 
  -7   3  23      417.18      236.18    260.88 o 
  -5   3  23    11528.69    12423.83    698.34 o 
  -3   3  23     2682.15     3155.73    386.21 o 
  -1   3  23    13237.48    13731.49   1297.50 o 
   1   3  23    60993.82    61003.84   2133.01 o 
   3   3  23    17935.37    17124.38    822.64 o 
   5   3  23     4231.74     5118.55    470.16 o 
   7   3  23        4.78      -42.09    202.62 o 
   9   3  23       30.96     -151.73    637.93 o 
  11   3  23     5213.05     6032.93    937.92 o 
  13   3  23    15202.99    12845.99   1275.86 o 
  15   3  23     7735.35     7680.95    832.16 o 
  17   3  23      370.23     -318.84    318.84 o 
  19   3  23     1718.78     2147.34    554.63 o 
 -24   4  23     4282.23     5330.95    655.29 o 
 -22   4  23     5672.86     6910.19    959.95 o 
 -20   4  23     6347.82     7679.36    916.82 o 
 -18   4  23     1245.97     1700.76    427.36 o 
 -16   4  23     1699.99     2061.20    407.20 o 
 -14   4  23     3909.94     3733.29    477.87 o 
 -12   4  23    11385.47    11908.47   1086.05 o 
 -10   4  23     7376.12     7326.01    555.11 o 
  -8   4  23     6526.60     5197.26    488.71 o 
  -6   4  23     6725.11     6960.49    826.67 o 
  -4   4  23     5616.84     4990.60    478.14 o 
  -2   4  23    24950.93    24758.65   1072.55 o 
   0   4  23    23220.16    20496.72   1417.25 o 
   2   4  23    28536.65    25793.30   1107.91 o 
   4   4  23    45783.32    44208.73   1666.46 o 
   6   4  23    15001.08    13989.23    759.52 o 
   8   4  23     7974.89     7905.41    592.39 o 
  10   4  23    13539.17    13183.12   2230.38 o 
  12   4  23    13529.10    13231.55   1026.16 o 
  14   4  23    12206.66    11572.25    978.74 o 
  16   4  23     1594.89     2448.96    532.81 o 
  18   4  23     1597.96     2180.84    538.66 o 
  20   4  23      699.90      528.00    477.85 o 
 -23   5  23     2133.03     1892.52    489.74 o 
 -21   5  23      820.06      488.50    393.82 o 
 -19   5  23      811.94     1576.24    560.83 o 
 -17   5  23     9835.29    10141.89   1797.69 o 
 -15   5  23     5786.16     6662.91    757.06 o 
 -13   5  23      345.09      557.95    445.84 o 
 -11   5  23     5294.20     6448.03    792.36 o 
  -9   5  23     4218.87     4925.63    675.73 o 
  -7   5  23     1783.05     1305.83    464.05 o 
  -5   5  23     5483.74     5476.77    522.95 o 
  -3   5  23     2540.05     2381.28    377.17 o 
  -1   5  23      510.54      390.48    266.17 o 
   1   5  23     3652.95     3499.83    427.97 o 
   3   5  23      176.69      241.00    202.06 o 
   5   5  23     4845.28     5565.45    614.25 o 
   7   5  23    20193.22    21104.22    855.55 o 
   9   5  23    16284.87    15181.59    710.29 o 
  11   5  23      313.67      972.72    390.61 o 
  13   5  23      988.71      934.67    425.32 o 
  15   5  23      309.81     1251.72    440.07 o 
  17   5  23     1984.08     2577.85    580.78 o 
  19   5  23     3935.28     4539.62   1124.68 o 
 -22   6  23      599.87     1387.10    450.37 o 
 -20   6  23      529.95     1466.12    552.15 o 
 -18   6  23      605.62      -28.90    449.86 o 
 -16   6  23      195.88      618.32    672.91 o 
 -14   6  23      880.79     1461.80    508.52 o 
 -12   6  23    12526.80    10470.44   1625.06 o 
 -10   6  23    17217.22    16730.72   1151.14 o 
  -8   6  23     9682.55    10229.75    939.64 o 
  -6   6  23    12783.81    12697.48   1015.47 o 
  -4   6  23    11013.38    11098.75    936.75 o 
  -2   6  23    26776.20    24905.06    928.68 o 
   0   6  23    31146.33    30338.06   1083.04 o 
   2   6  23    24160.59    23551.31    950.89 o 
   4   6  23     5839.91     6518.34    481.79 o 
   6   6  23     1380.29     1197.19    296.94 o 
   8   6  23     1883.36     1741.44    310.05 o 
  10   6  23      441.90      624.67    255.03 o 
  12   6  23     1720.88     1609.24    316.04 o 
  14   6  23     2472.83     2210.18    415.86 o 
  16   6  23     1355.56     1722.63    380.51 o 
 -21   7  23       21.55       18.27    459.68 o 
 -19   7  23     2651.04     2322.80    653.52 o 
 -17   7  23    10392.42     9750.03   1737.70 o 
 -15   7  23    12254.79    12045.98   1115.27 o 
 -13   7  23      418.39      523.01    485.56 o 
 -11   7  23        0.77      -22.57    389.42 o 
  -9   7  23     1247.15     1166.26    592.87 o 
  -7   7  23    14721.16    12729.34   1053.00 o 
  -5   7  23    31051.46    28542.14   2482.94 o 
  -3   7  23    26299.80    24613.92   1446.41 o 
  -1   7  23    17644.28    16793.73    869.88 o 
   1   7  23     4262.58     3889.92    472.74 o 
   3   7  23     2963.33     3447.93    376.53 o 
   5   7  23    11142.94    11034.97    781.80 o 
   7   7  23     7832.56     6854.81    521.71 o 
   9   7  23     7250.48     5914.78    780.09 o 
  11   7  23      446.77      553.81    302.95 o 
  13   7  23      316.21     1136.59    459.68 o 
  15   7  23      181.43      224.50    261.27 o 
 -18   8  23      498.08     1641.14    611.32 o 
 -16   8  23      397.55      224.10    475.60 o 
 -14   8  23      604.04     1245.74    544.00 o 
 -12   8  23      491.89     1525.86    527.18 o 
 -10   8  23     2778.37     2153.57    546.43 o 
  -8   8  23      280.47     -383.36    412.60 o 
  -6   8  23     2155.11     2186.18    562.69 o 
  -4   8  23     1481.26     1561.12    514.14 o 
  -2   8  23       13.76      514.79    412.40 o 
   0   8  23     1020.86      945.11    314.06 o 
   2   8  23     3730.16     4298.37    507.04 o 
   4   8  23     2726.26     3818.98    593.02 o 
   6   8  23       14.87      701.80    268.76 o 
   8   8  23      266.32      311.22    265.85 o 
  10   8  23     1382.69     2158.83    427.87 o 
  12   8  23     1403.61     1839.53    360.39 o 
  14   8  23     1377.20     1731.54    345.41 o 
 -15   9  23     6221.76     6243.10   1083.77 o 
 -13   9  23      638.10      921.33    530.92 o 
 -11   9  23      122.09       68.94    461.16 o 
  -9   9  23      549.62      482.00    502.24 o 
  -7   9  23     3568.42     3584.73    679.29 o 
  -5   9  23    11491.15    12522.66   1102.53 o 
  -3   9  23     7305.09     6177.91    801.45 o 
  -1   9  23     1494.81     1168.26    500.64 o 
   1   9  23     1108.44     1156.25    436.59 o 
   3   9  23     3305.09     3046.15    461.07 o 
   5   9  23     7246.17     7142.99   1164.06 o 
   7   9  23    15744.14    15963.57   1586.32 o 
   9   9  23    12277.19    11873.06    848.38 o 
  11   9  23     2512.17     2093.04    354.50 o 
 -12  10  23       92.13      177.70    671.72 o 
 -10  10  23      195.06      408.68    477.96 o 
  -8  10  23      105.42      178.38    614.21 o 
  -6  10  23      759.39      960.44    531.13 o 
  -4  10  23     1311.11     2251.42    585.33 o 
  -2  10  23     1251.79     1316.38    538.59 o 
   0  10  23        6.29      415.19    543.07 o 
   2  10  23       30.60      715.41    320.66 o 
   4  10  23     1056.09     1864.68    412.19 o 
   6  10  23     2940.06     3106.68    482.07 o 
   8  10  23     2294.23     2796.69    447.67 o 
  -7  11  23     1959.01     1703.91    859.66 o 
  -5  11  23     5251.25     5748.32    862.51 o 
  -3  11  23     6591.49     6993.95   1696.20 o 
  -1  11  23     1217.35      872.26    500.47 o 
   1  11  23      160.58      743.45    480.80 o 
 -24   0  24     8292.10     8916.78   1380.20 o 
 -22   0  24    13228.40    11866.91   1480.99 o 
 -20   0  24     2895.48     4594.64    654.23 o 
 -18   0  24      873.98      700.90    386.45 o 
 -16   0  24       12.47       36.36    307.93 o 
 -14   0  24      193.13      675.17    323.09 o 
 -12   0  24    13294.05    12265.47    877.89 o 
 -10   0  24    11229.56    11612.82    837.14 o 
  -8   0  24     2732.34     2432.79    432.23 o 
  -6   0  24      382.74      897.24    346.35 o 
  -4   0  24    10218.81    11318.46   1292.46 o 
  -2   0  24     2387.28     1836.71    603.54 o 
   0   0  24    58932.08    50134.36   3199.13 o 
   2   0  24   101391.96    95955.00   5628.72 o 
   4   0  24    30307.44    28060.59   2088.09 o 
   6   0  24     7503.63     7669.38   1025.67 o 
   8   0  24     3717.47     3382.92    730.42 o 
  10   0  24    11316.63     9909.25   1231.99 o 
  12   0  24    41333.25    34366.36   2555.27 o 
  14   0  24    32896.94    32260.49   2486.50 o 
  16   0  24     3657.22     3451.70    901.16 o 
  18   0  24      569.22     1207.09    642.67 o 
  20   0  24      114.26      263.23    675.87 o 
 -25   1  24        4.35     -268.36    444.69 o 
 -23   1  24      477.72      497.04    371.85 o 
 -21   1  24     1411.28     2408.96    450.35 o 
 -19   1  24     1671.52     2489.62    444.25 o 
 -17   1  24     2360.74     2396.80    345.16 o 
 -15   1  24       78.25      299.64    239.12 o 
 -13   1  24        0.42       35.40    232.74 o 
 -11   1  24       40.79      -74.90    224.98 o 
  -9   1  24      626.84      959.38    270.52 o 
  -7   1  24     3793.79     4527.52    379.51 o 
  -5   1  24      251.93      975.69    405.21 o 
  -3   1  24       61.81      -19.13    217.69 o 
  -1   1  24      545.49      804.13    269.00 o 
   1   1  24     4016.93     4178.53    566.19 o 
   3   1  24     1123.49     1564.47    495.05 o 
   5   1  24     1607.48     1636.56    397.96 o 
   7   1  24      933.27      584.67    594.06 o 
   9   1  24     2147.87     1252.27    414.28 o 
  11   1  24      842.53      362.52    467.78 o 
  13   1  24     5250.80     5331.14    712.90 o 
  15   1  24      885.47      982.82    419.00 o 
  17   1  24      399.92      588.26    417.88 o 
  19   1  24     1097.44     1820.82    545.06 o 
 -24   2  24     3824.28     4424.31    587.40 o 
 -22   2  24     4117.85     3561.68    553.13 o 
 -20   2  24        5.31     -141.11    328.38 o 
 -18   2  24     1301.86     1760.73    407.39 o 
 -16   2  24     2444.02     3636.77    552.00 o 
 -14   2  24     1027.52     1323.32    287.57 o 
 -12   2  24    29854.08    29646.79   1063.93 o 
 -10   2  24    40368.27    40342.31   1313.67 o 
  -8   2  24    14976.78    16209.30    822.63 o 
  -6   2  24      237.63     1213.52    304.59 o 
  -4   2  24      272.80     1004.73    285.44 o 
  -2   2  24    12824.13    14574.10    840.65 o 
   0   2  24    67550.62    65640.38   2277.22 o 
   2   2  24    62402.39    62705.38   2183.95 o 
   4   2  24    15576.73    14597.01    981.65 o 
   6   2  24     1326.18      845.94    335.37 o 
   8   2  24      714.39      951.00    360.26 o 
  10   2  24     2730.23     1426.40    631.41 o 
  12   2  24    18221.02    16399.20   1146.55 o 
  14   2  24    19183.47    18047.07   1195.64 o 
  16   2  24     5371.03     5271.33    703.04 o 
  18   2  24      209.61      351.15    494.45 o 
  20   2  24      302.00      686.30    442.76 o 
 -23   3  24      130.42      712.77    447.14 o 
 -21   3  24     1953.75     2236.16    470.52 o 
 -19   3  24      529.57     1131.59    394.96 o 
 -17   3  24        5.07      103.22    301.37 o 
 -15   3  24     1008.46      948.82    332.93 o 
 -13   3  24     5523.85     5404.78    523.56 o 
 -11   3  24     8099.78     8807.46    618.83 o 
  -9   3  24     9782.79     9338.10    628.52 o 
  -7   3  24    15589.89    15114.27    797.84 o 
  -5   3  24    19148.98    18678.79    966.12 o 
  -3   3  24    18610.21    19184.29    906.94 o 
  -1   3  24    34772.41    33040.91   1686.35 o 
   1   3  24    22393.95    20609.37    943.58 o 
   3   3  24    16301.31    16138.50    805.81 o 
   5   3  24     6704.01     6885.46    540.29 o 
   7   3  24     1268.99      863.30    361.11 o 
   9   3  24     5056.37     4379.86    611.05 o 
  11   3  24     5212.00     4608.20    661.46 o 
  13   3  24     9143.99     8681.02    872.79 o 
  15   3  24     4120.88     4620.36    966.38 o 
  17   3  24     3367.41     3605.73    623.76 o 
  19   3  24     2292.04     2963.89    592.69 o 
 -24   4  24     1503.19     1694.07    485.83 o 
 -22   4  24     3029.36     2420.74    504.57 o 
 -20   4  24      724.22      897.45    380.47 o 
 -18   4  24      428.89      707.34    372.14 o 
 -16   4  24     4016.31     4972.00    552.97 o 
 -14   4  24     1132.51     1009.06    455.83 o 
 -12   4  24    10126.89    12212.35    971.84 o 
 -10   4  24    12770.27    13643.52   1021.71 o 
  -8   4  24      283.69      264.07    270.05 o 
  -6   4  24     7228.68     7589.22    763.43 o 
  -4   4  24     7983.29     7853.20    586.07 o 
  -2   4  24     2806.04     2930.09    399.08 o 
   0   4  24     3859.51     2895.90    400.14 o 
   2   4  24     2818.97     3024.02    718.08 o 
   4   4  24      201.08      355.05    259.08 o 
   6   4  24     2739.43     2687.40    390.00 o 
   8   4  24     1972.93     2004.39    476.67 o 
  10   4  24      600.94      835.96    389.40 o 
  12   4  24     9091.82     8814.93    865.25 o 
  14   4  24     6370.23     5745.63    758.90 o 
  16   4  24     1860.90     1965.25    493.18 o 
  18   4  24     5353.52     7233.34    847.86 o 
 -23   5  24        3.50      183.79    403.94 o 
 -21   5  24      620.99      621.21    410.89 o 
 -19   5  24        1.95      895.25    374.71 o 
 -17   5  24       10.29      147.57    400.99 o 
 -15   5  24      504.56      639.73    456.44 o 
 -13   5  24     8608.97     8648.74    890.41 o 
 -11   5  24    18089.84    18487.74   1373.68 o 
  -9   5  24    12449.07    11652.14   2817.92 o 
  -7   5  24     7151.72     8651.65    835.59 o 
  -5   5  24     5120.19     5787.90    687.46 o 
  -3   5  24     5140.63     5181.96    505.86 o 
  -1   5  24     7044.10     7103.88    574.33 o 
   1   5  24     3137.08     3557.68    437.87 o 
   3   5  24    10346.20     9656.78    669.56 o 
   5   5  24     7034.66     6906.54    708.30 o 
   7   5  24     5563.41     5920.83    547.23 o 
   9   5  24     9864.25     9934.24    697.66 o 
  11   5  24    11670.07    11926.41    993.47 o 
  13   5  24    16325.92    15734.29   1162.49 o 
  15   5  24     7600.31     8295.04    880.31 o 
  17   5  24     3261.55     3092.75    758.28 o 
 -20   6  24       62.24      619.91    617.18 o 
 -18   6  24     1956.69     2944.34    824.68 o 
 -16   6  24     8443.77     6499.94    846.05 o 
 -14   6  24     1411.70     2373.27    567.86 o 
 -12   6  24      524.25      179.71    425.97 o 
 -10   6  24      503.18      147.34    403.24 o 
  -8   6  24     3082.76     3376.90    625.80 o 
  -6   6  24    17415.06    16446.24   1144.13 o 
  -4   6  24     7891.53     8468.61    853.04 o 
  -2   6  24     5390.77     6321.45    633.65 o 
   0   6  24        5.53       62.75    225.90 o 
   2   6  24      632.87      981.55    267.17 o 
   4   6  24     2530.59     2560.69    342.51 o 
   6   6  24    13146.10    12420.71    664.37 o 
   8   6  24    16904.62    16045.64   1052.04 o 
  10   6  24     4546.85     4462.54    445.89 o 
  12   6  24       10.09     -236.08    259.87 o 
  14   6  24      298.63      744.33    389.80 o 
  16   6  24      890.30      936.32    460.07 o 
 -19   7  24      135.94      456.10    481.97 o 
 -17   7  24     1027.69     1807.37    868.56 o 
 -15   7  24       25.24      888.40    926.06 o 
 -13   7  24       43.67      569.00    434.61 o 
 -11   7  24     3068.85     3466.16    643.05 o 
  -9   7  24     1642.56     1747.41    511.36 o 
  -7   7  24      210.41     -370.49    370.49 o 
  -5   7  24      195.71      722.60    559.67 o 
  -3   7  24      269.78      123.14    411.05 o 
  -1   7  24     1944.11     2337.26    386.98 o 
   1   7  24     6862.68     5330.62    449.95 o 
   3   7  24     6136.35     5852.53    481.88 o 
   5   7  24     1101.99      852.65    384.23 o 
   7   7  24      738.26     1025.38    329.29 o 
   9   7  24     2976.29     4062.53    529.87 o 
  11   7  24     1932.41     2663.39    425.36 o 
  13   7  24     6052.33     6335.99    533.44 o 
  15   7  24     3774.49     4733.55    555.33 o 
 -18   8  24     1388.91     1502.41    589.87 o 
 -16   8  24     5427.47     4203.72   1676.64 o 
 -14   8  24     2548.02     3703.07    717.33 o 
 -12   8  24       49.51      792.10    521.02 o 
 -10   8  24       40.65      240.07    429.26 o 
  -8   8  24     1579.20     1695.16    548.04 o 
  -6   8  24     4479.99     4216.63    698.89 o 
  -4   8  24     9151.08     8513.77    922.33 o 
  -2   8  24     4177.10     2776.26    584.98 o 
   0   8  24      367.68      480.37    294.77 o 
   2   8  24      135.25      299.34    289.65 o 
   4   8  24     7041.93     7286.69    543.49 o 
   6   8  24    13875.33    14031.17    736.89 o 
   8   8  24    14824.34    12823.62    834.34 o 
  10   8  24     8576.33     8685.35    612.95 o 
  12   8  24     1959.49     3066.60    428.21 o 
 -15   9  24       54.13      272.16    529.85 o 
 -13   9  24       48.85       80.73    488.72 o 
 -11   9  24       15.10      -48.13    478.90 o 
  -9   9  24      333.76     -264.59    849.58 o 
  -7   9  24       10.74      406.49    570.34 o 
  -5   9  24      277.09     -174.64    403.38 o 
  -3   9  24      128.14      152.66    427.19 o 
  -1   9  24     1357.80     2458.66    580.56 o 
   1   9  24     3646.47     4524.87    546.69 o 
   3   9  24     1083.35     1198.75    468.96 o 
   5   9  24       66.20        1.94    298.74 o 
   7   9  24     4415.71     4954.73    568.33 o 
   9   9  24     1542.61     2158.41    368.58 o 
 -10  10  24      696.72      690.96    571.53 o 
  -8  10  24     2360.90     2599.45    669.05 o 
  -6  10  24     8126.68     9222.53   1028.91 o 
  -4  10  24    15470.95    16032.93   1299.04 o 
  -2  10  24    11107.90    11448.97   1090.34 o 
   0  10  24     5719.35     6874.25    864.48 o 
   2  10  24     3240.88     3089.12    465.42 o 
   4  10  24     3303.41     4085.20    529.18 o 
   6  10  24     5047.19     5176.21    574.46 o 
 -23   1  25     2925.55     2618.78    492.76 o 
 -21   1  25      152.23      254.54    368.94 o 
 -19   1  25     3965.84     5083.64    565.87 o 
 -17   1  25     4730.83     6416.68    500.66 o 
 -15   1  25     4402.53     4349.11    418.59 o 
 -13   1  25     6564.99     7467.27    504.80 o 
 -11   1  25    30721.46    30982.69   1111.21 o 
  -9   1  25    17501.07    18013.49    738.92 o 
  -7   1  25     1291.15     1814.91    566.62 o 
  -5   1  25     1441.04     1186.75    311.66 o 
  -3   1  25        0.65     -119.26    231.27 o 
  -1   1  25    21986.17    22162.17   1237.96 o 
   1   1  25    56699.56    55037.91   3056.25 o 
   3   1  25    35834.58    37512.03   1840.38 o 
   5   1  25     3896.98     4562.91    606.79 o 
   7   1  25      574.40      514.87    310.55 o 
   9   1  25     1384.49      888.68    428.65 o 
  11   1  25    20670.58    19506.38   1248.28 o 
  13   1  25    32425.89    32460.78   1769.95 o 
  15   1  25    12964.43    12287.77   1063.13 o 
  17   1  25      282.97      630.78    422.99 o 
  19   1  25      315.10      498.41    439.55 o 
 -24   2  25      413.06      909.39    412.44 o 
 -22   2  25      613.46      972.79    410.99 o 
 -20   2  25      346.13      824.61    391.71 o 
 -18   2  25        4.11      215.82    345.16 o 
 -16   2  25       17.27     -184.59    350.28 o 
 -14   2  25      958.41     1050.84    272.18 o 
 -12   2  25     3013.40     3716.77    380.14 o 
 -10   2  25     8879.03    10214.71    665.37 o 
  -8   2  25     5688.97     5953.47    522.23 o 
  -6   2  25     7379.95     8575.52    595.87 o 
  -4   2  25     4644.14     5064.64    745.74 o 
  -2   2  25     3957.16     4164.24    444.71 o 
   0   2  25     9827.77    11153.23   1080.17 o 
   2   2  25     9661.62     9802.22   1210.64 o 
   4   2  25      798.86     1531.20    399.75 o 
   6   2  25     5125.04     4976.74    619.84 o 
   8   2  25     6078.85     6551.41    736.19 o 
  10   2  25     6049.16     5242.07    896.42 o 
  12   2  25     8618.96     7169.76    806.25 o 
  14   2  25     4207.61     4411.04   1301.35 o 
  16   2  25     4404.79     4730.96    702.02 o 
  18   2  25     1051.54     1861.95    542.35 o 
 -23   3  25     4653.90     5025.38    633.43 o 
 -21   3  25      816.78     2009.63    490.72 o 
 -19   3  25      442.82      538.08    362.94 o 
 -17   3  25     4317.59     5072.83    668.02 o 
 -15   3  25     2446.01     2348.83    423.78 o 
 -13   3  25      427.59      662.58    382.89 o 
 -11   3  25     6004.59     6312.10    538.51 o 
  -9   3  25      847.99      859.88    289.51 o 
  -7   3  25     4306.89     6068.07    524.46 o 
  -5   3  25    13467.31    13832.59    762.73 o 
  -3   3  25     1507.52     2736.29    398.04 o 
  -1   3  25     4051.48     4142.06    453.93 o 
   1   3  25    24142.90    22494.69   1016.17 o 
   3   3  25    10164.82     9026.69    613.70 o 
   5   3  25       12.97      387.12    320.41 o 
   7   3  25     4124.36     3340.41    555.64 o 
   9   3  25       29.52     -168.51    422.72 o 
  11   3  25     5801.29     5576.87    726.38 o 
  13   3  25    12990.31    12260.02   1468.54 o 
  15   3  25     7634.74     7193.75    856.28 o 
  17   3  25       99.60       63.93    356.36 o 
 -22   4  25       17.02      880.33    391.93 o 
 -20   4  25      637.30      835.18    431.42 o 
 -18   4  25       67.89      519.01    340.92 o 
 -16   4  25      208.94       16.31    412.88 o 
 -14   4  25      616.70      419.95    405.97 o 
 -12   4  25     1267.97      895.40    440.01 o 
 -10   4  25       62.00     -338.50    338.50 o 
  -8   4  25       53.99     -198.04    239.54 o 
  -6   4  25      849.65     1054.16    323.13 o 
  -4   4  25      179.12      374.21    263.36 o 
  -2   4  25     1719.05     1483.95    336.00 o 
   0   4  25     2518.37     2162.07    381.19 o 
   2   4  25     6354.47     5332.76    600.44 o 
   4   4  25     2239.03     1762.96    344.32 o 
   6   4  25     2103.30     2286.89    489.44 o 
   8   4  25     3558.01     4374.73    631.35 o 
  10   4  25     7989.22     8481.41    847.24 o 
  12   4  25    14788.94    14613.75   1119.11 o 
  14   4  25    10811.38     9902.92    953.85 o 
  16   4  25     9976.41    10373.49    990.99 o 
  18   4  25     4311.55     5068.30    722.39 o 
 -21   5  25     1163.49     1460.41    529.09 o 
 -19   5  25      205.16      105.97    449.65 o 
 -17   5  25     6115.90     5532.37    984.17 o 
 -15   5  25     2432.66     2485.93    574.96 o 
 -13   5  25      790.96     1039.17    471.81 o 
 -11   5  25     7347.61     7757.26    862.03 o 
  -9   5  25     2462.97     3086.69    581.46 o 
  -7   5  25      422.82      304.29    390.11 o 
  -5   5  25     1412.29      736.05    326.65 o 
  -3   5  25      317.91      948.98    306.91 o 
  -1   5  25    10389.94    12483.29    767.23 o 
   1   5  25    19916.92    20508.61    986.23 o 
   3   5  25     8042.90     9898.62    689.11 o 
   5   5  25      462.71      625.87    291.93 o 
   7   5  25     8724.45     9448.26    941.64 o 
   9   5  25     4263.54     4887.69    684.57 o 
  11   5  25       59.15      808.50    405.34 o 
  13   5  25      344.48      546.32    377.49 o 
  15   5  25      677.86     1120.78    425.78 o 
  17   5  25     2483.30     2946.75   1106.30 o 
 -20   6  25        2.43      259.81    942.66 o 
 -18   6  25     1853.80     1629.75    558.13 o 
 -16   6  25      564.64     1128.36    489.72 o 
 -14   6  25       96.61     -132.73    493.27 o 
 -12   6  25      379.14      138.47    406.66 o 
 -10   6  25     2121.21     2057.97    840.69 o 
  -8   6  25     1846.66     2345.21    557.92 o 
  -6   6  25     1852.61     2756.70    784.37 o 
  -4   6  25     6145.52     8484.56    869.67 o 
  -2   6  25    11728.57    13931.23    822.97 o 
   0   6  25    16216.16    19695.35    986.22 o 
   2   6  25    20721.87    21512.18   1051.21 o 
   4   6  25     7918.88     8148.91    541.32 o 
   6   6  25      917.21     1526.63    308.31 o 
   8   6  25     1931.26     1762.07    334.38 o 
  10   6  25     1871.95     1755.89    362.55 o 
  12   6  25     6446.20     6426.08    774.86 o 
  14   6  25     6834.15     6375.49    796.67 o 
 -19   7  25        4.58      399.00    488.31 o 
 -17   7  25      466.95      506.64    681.21 o 
 -15   7  25      450.28       -1.74    943.85 o 
 -13   7  25      132.72     -144.00    777.25 o 
 -11   7  25     2535.51     2990.96    631.31 o 
  -9   7  25      104.83      502.75    455.52 o 
  -7   7  25     6899.62     6490.00    822.42 o 
  -5   7  25    15560.28    17068.31   1210.68 o 
  -3   7  25    23743.91    23568.92   1432.55 o 
  -1   7  25     5159.74     5979.88    567.66 o 
   1   7  25     1754.47     1839.84    313.26 o 
   3   7  25     4135.63     4756.84    451.02 o 
   5   7  25    15235.03    16361.16    784.38 o 
   7   7  25    12777.80    12089.73    796.86 o 
   9   7  25     3361.26     3212.70    492.54 o 
  11   7  25      170.34     -158.57    243.28 o 
  13   7  25      387.74     1282.58    355.20 o 
 -16   8  25      361.87      456.41    502.72 o 
 -14   8  25      192.67      -63.75    481.64 o 
 -12   8  25     1096.11     1010.59    541.36 o 
 -10   8  25     1081.15      712.46    473.21 o 
  -8   8  25       88.76      360.99    438.81 o 
  -6   8  25     1731.06     1875.63    550.88 o 
  -4   8  25     4265.46     4289.78    722.57 o 
  -2   8  25     2575.70     2715.27    884.56 o 
   0   8  25      187.12      760.82    573.90 o 
   2   8  25       60.04      185.31    293.75 o 
   4   8  25        2.97       99.29    505.38 o 
   6   8  25      305.74      541.64    262.96 o 
   8   8  25      266.07      777.42    292.12 o 
  10   8  25      839.84     1007.07    313.40 o 
 -13   9  25       75.34      787.61    528.75 o 
 -11   9  25      109.20     -225.33    476.90 o 
  -9   9  25       48.42      666.00    492.09 o 
  -7   9  25     1801.86      965.55    813.42 o 
  -5   9  25     4683.53     4597.30    758.83 o 
  -3   9  25     4412.56     3618.14    731.01 o 
  -1   9  25     1135.28     1126.67   1063.61 o 
   1   9  25       12.39     -372.85    372.85 o 
   3   9  25     1000.37     1552.29    394.87 o 
   5   9  25     5496.47     6065.26    624.08 o 
   7   9  25    10955.43    10310.21    779.58 o 
  -8  10  25       80.25     -455.65    455.65 o 
  -6  10  25     1665.48     3373.70    710.75 o 
  -4  10  25     1995.35     1670.31    600.24 o 
  -2  10  25     1102.19     1780.74   1021.52 o 
   0  10  25       37.08      293.52    490.90 o 
   2  10  25      313.96      381.30    745.24 o 
 -24   0  26       47.70     -565.60    565.60 o 
 -22   0  26      454.12      833.58    744.65 o 
 -20   0  26     1274.38      450.57    434.86 o 
 -18   0  26     4962.50     4795.41    664.37 o 
 -16   0  26    20992.87    19482.78   2191.25 o 
 -14   0  26     2283.07     2555.65    581.01 o 
 -12   0  26     6227.48     5193.28    612.37 o 
 -10   0  26     3410.16     3582.84    528.64 o 
  -8   0  26      858.36     1682.95    409.67 o 
  -6   0  26    17399.74    18548.56   1548.58 o 
  -4   0  26    10142.87     9675.66   1124.08 o 
  -2   0  26     1747.66      851.36    512.24 o 
   0   0  26     8248.79     7233.03   1001.95 o 
   2   0  26     7000.37     7000.62   1001.95 o 
   4   0  26        7.21      433.98    463.63 o 
   6   0  26     6776.85     8476.87   1147.80 o 
   8   0  26     1159.78      847.81    559.67 o 
  10   0  26     1632.15     1299.57    682.99 o 
  12   0  26    20508.30    17111.45   1743.04 o 
  14   0  26    22413.53    22262.31   1989.68 o 
  16   0  26     2112.54     3490.82    902.35 o 
  18   0  26        2.53      471.93    598.80 o 
 -23   1  26       20.78      346.63    486.11 o 
 -21   1  26      420.17     -205.73    335.27 o 
 -19   1  26      215.59     -119.30    368.81 o 
 -17   1  26       94.41      283.15    347.09 o 
 -15   1  26      165.53     -168.27    227.41 o 
 -13   1  26      315.97      941.60    266.54 o 
 -11   1  26      618.58      743.79    328.26 o 
  -9   1  26     1246.51     1579.61    337.63 o 
  -7   1  26     2240.04     2417.10    373.17 o 
  -5   1  26     3916.15     5093.78    725.49 o 
  -3   1  26     1626.66     2756.34    454.16 o 
  -1   1  26     2960.88     4207.15    578.56 o 
   1   1  26      646.44     1428.94    385.26 o 
   3   1  26      286.96      726.97    379.44 o 
   5   1  26      537.26      636.86    335.84 o 
   7   1  26      187.81      515.44    356.74 o 
   9   1  26       91.98     -294.80    294.80 o 
  11   1  26      217.18       82.03    380.39 o 
  13   1  26      444.40      722.88    463.03 o 
  15   1  26      927.54     1305.26    485.55 o 
  17   1  26     1708.01     1133.43   1187.52 o 
 -22   2  26     1146.06     1647.04    454.09 o 
 -20   2  26     3724.77     3065.31    664.09 o 
 -18   2  26     9251.81     9741.86   1156.17 o 
 -16   2  26    11470.00    11551.19    773.35 o 
 -14   2  26     1591.26     1792.14    310.56 o 
 -12   2  26     7042.77     8678.45    626.17 o 
 -10   2  26     9437.86    10108.09    733.55 o 
  -8   2  26      815.99      858.82    312.47 o 
  -6   2  26     2167.89     2429.57    381.41 o 
  -4   2  26      354.41      236.45    247.94 o 
  -2   2  26     6969.89     8717.16    603.95 o 
   0   2  26    27633.57    28769.04   1682.57 o 
   2   2  26    49632.35    50907.40   2359.30 o 
   4   2  26     8192.68     9795.53    840.12 o 
   6   2  26     1119.00      436.14    342.29 o 
   8   2  26      106.00      325.43    545.44 o 
  10   2  26     4994.44     5681.46    732.12 o 
  12   2  26    18029.55    17191.82   1205.15 o 
  14   2  26    12314.95    12783.69   1089.92 o 
  16   2  26      643.18      460.41    400.19 o 
  18   2  26     1062.85     2260.95    561.69 o 
 -23   3  26      473.51      828.42    658.56 o 
 -21   3  26      620.30      615.31    398.95 o 
 -19   3  26      501.70      376.75    409.93 o 
 -17   3  26     3234.00     3712.61    504.26 o 
 -15   3  26     3405.53     3860.62    618.58 o 
 -13   3  26      414.58      169.10    357.08 o 
 -11   3  26      703.51      888.96    292.48 o 
  -9   3  26        6.41      -36.66    422.00 o 
  -7   3  26      503.60      203.31    267.92 o 
  -5   3  26       19.81      289.84    273.97 o 
  -3   3  26     3352.94     5190.08    506.71 o 
  -1   3  26    10773.46    11668.44    728.19 o 
   1   3  26    28731.77    29208.91   1557.40 o 
   3   3  26     3734.70     3957.49    623.11 o 
   5   3  26     6616.39     7980.70    793.20 o 
   7   3  26     4276.61     3667.46    582.81 o 
   9   3  26     3516.75     3584.21    609.97 o 
  11   3  26     4876.38     4330.17    671.09 o 
  13   3  26     3821.66     4690.90    689.69 o 
  15   3  26     5136.42     5108.92    933.18 o 
  17   3  26     3259.75     4386.15    828.83 o 
 -22   4  26      778.74     1223.54    442.36 o 
 -20   4  26      908.98     1176.88   1051.75 o 
 -18   4  26     5463.93     4980.29    733.59 o 
 -16   4  26     4503.02     5107.66   1462.61 o 
 -14   4  26       24.64      112.38    413.79 o 
 -12   4  26     8878.75    10013.94   1329.81 o 
 -10   4  26     8026.26     9492.20    990.09 o 
  -8   4  26      556.38     1027.29    309.87 o 
  -6   4  26    10645.60    10966.67    715.46 o 
  -4   4  26    11643.75    12812.25    772.34 o 
  -2   4  26      364.01      393.11    273.52 o 
   0   4  26     4005.73     4242.14    483.26 o 
   2   4  26     6203.52     5740.21    541.75 o 
   4   4  26       20.28      -99.28    277.10 o 
   6   4  26     6859.74     5771.30    699.49 o 
   8   4  26     2385.74     2802.88    555.47 o 
  10   4  26     1292.19     1770.42    497.94 o 
  12   4  26     7529.13     7510.94    833.80 o 
  14   4  26     7420.50     8906.47    920.48 o 
  16   4  26       83.43      617.06    415.89 o 
 -21   5  26      435.01     1119.70    531.82 o 
 -19   5  26     2863.97     2548.57    637.73 o 
 -17   5  26     2099.62     2744.60    605.88 o 
 -15   5  26       54.48      832.61    573.90 o 
 -13   5  26      155.53      625.80   1055.31 o 
 -11   5  26     1322.29     1211.22    915.99 o 
  -9   5  26     1530.01     3156.98    716.78 o 
  -7   5  26      271.26      -87.35    350.24 o 
  -5   5  26      338.54       72.39    272.39 o 
  -3   5  26      165.68      254.47    419.05 o 
  -1   5  26      179.36      703.53    318.09 o 
   1   5  26     3535.12     3139.03    443.43 o 
   3   5  26     3511.17     3711.30    873.08 o 
   5   5  26      287.96      689.56    317.26 o 
   7   5  26     1643.08     2614.73    539.51 o 
   9   5  26     4118.99     5338.73    718.81 o 
  11   5  26     9937.00    11527.22   1259.85 o 
  13   5  26     8522.02    10160.80   1301.35 o 
  15   5  26     6468.29     6040.96    786.64 o 
 -18   6  26     1657.18     2008.80    603.89 o 
 -16   6  26     1839.11     2688.91    640.99 o 
 -14   6  26     1075.42     1555.54    536.78 o 
 -12   6  26     1974.28     1243.51    475.07 o 
 -10   6  26      701.26      205.72    820.53 o 
  -8   6  26     1078.98     1736.57    526.29 o 
  -6   6  26     8111.59     8324.43    967.57 o 
  -4   6  26    10901.06    12170.79   1034.34 o 
  -2   6  26        1.98      383.94    396.53 o 
   0   6  26     3580.07     3735.16    479.50 o 
   2   6  26     1780.23     2426.53    642.37 o 
   4   6  26      866.79     1557.88    463.14 o 
   6   6  26    11411.82    11442.92    778.99 o 
   8   6  26     7024.81     5857.40    585.90 o 
  10   6  26      588.62     1192.66    611.84 o 
  12   6  26       16.58     -313.51    351.28 o 
  14   6  26      103.34      797.38    436.00 o 
 -17   7  26     1144.05     1823.96    620.41 o 
 -15   7  26       15.14      222.53    566.19 o 
 -13   7  26        5.88     -238.15    460.38 o 
 -11   7  26       90.85      696.96    490.67 o 
  -9   7  26      427.65     -153.49    435.03 o 
  -7   7  26     1516.45     1568.18    619.55 o 
  -5   7  26     1913.96     2523.58   1368.94 o 
  -3   7  26     2611.24     2732.95    590.52 o 
  -1   7  26        0.06     -464.22    464.22 o 
   1   7  26      159.30      310.26    359.04 o 
   3   7  26       39.44      306.63    259.33 o 
   5   7  26      193.03       17.08    251.45 o 
   7   7  26      959.85     1008.61    302.43 o 
   9   7  26       41.27       94.35    249.87 o 
  11   7  26     2962.90     2634.18    451.19 o 
 -14   8  26        8.46      775.72    541.11 o 
 -12   8  26     1157.88     1483.21    549.56 o 
 -10   8  26     1979.12     1824.03    603.88 o 
  -8   8  26       14.90     -248.45    416.58 o 
  -6   8  26      154.40     -406.76    406.76 o 
  -4   8  26      639.83     -167.66    422.22 o 
  -2   8  26      706.70     1125.45    534.18 o 
   0   8  26     6589.77     8605.27   1236.14 o 
   2   8  26     3682.77     5800.79    692.59 o 
   4   8  26      371.68     1474.46    384.20 o 
   6   8  26     6869.02     6877.71    661.14 o 
   8   8  26     3454.66     3491.00    412.37 o 
  10   8  26     1744.34     1331.26    444.81 o 
 -11   9  26     1334.56     2246.38    636.71 o 
  -9   9  26      322.87      675.79    547.68 o 
  -7   9  26      113.02       75.07    466.79 o 
  -5   9  26        5.85      597.06    523.43 o 
  -3   9  26      361.27       75.02    538.92 o 
  -1   9  26     3612.45     4745.15   1231.39 o 
   1   9  26     2716.44     4669.81    749.13 o 
   3   9  26      334.46     1101.52    365.20 o 
   5   9  26      215.44      998.21    500.04 o 
 -23   1  27       17.17      547.21    485.15 o 
 -21   1  27     1275.55      950.50    528.95 o 
 -19   1  27     9016.97     7691.61    704.57 o 
 -17   1  27    24978.24    25547.40   1019.91 o 
 -15   1  27    11054.79    12778.07    874.90 o 
 -13   1  27      738.19      595.36    266.99 o 
 -11   1  27     5790.62     5661.30    520.09 o 
  -9   1  27      119.30      102.25    315.47 o 
  -7   1  27    10463.42    10798.56    689.90 o 
  -5   1  27    19614.13    19107.83   1135.96 o 
  -3   1  27      156.56     -282.94    544.26 o 
  -1   1  27     3547.04     3708.47    553.33 o 
   1   1  27     7721.31     7735.13    758.34 o 
   3   1  27     5311.88     6141.63    694.45 o 
   5   1  27     3185.12     3198.91    542.82 o
[truncated: 34,852 more chars]
